# Supplementary material for: BRCA locus-specific loss of heterozygosity in germline BRCA1 and BRCA2 carriers
Source: Nat Commun. 2017 Aug 22;8:319. doi: 10.1038/s41467-017-00388-9 (PMC5567274; doi:10.1038/s41467-017-00388-9)
Supplement: Supplementary file 3 — Supplementary Data 2 [file 41467_2017_388_MOESM3_ESM.xlsx]

## Sheet: Supplementary Data 2
Supplementary Data 2: Locus-specific LOH data for TCGA BRCA tumors
Tumor ID	Analyte Type T/N	Mutation	Genomic locus LOH (CN_A_B)	Varscan germline p-value	VarScan Tumor p-value	Concordant	delta CTAF-BAF
TCGA-04-1336	WGA/WGA	BRCA2 c.5211_5214del:p.D1737fs	2_2_0	1	0.00778883	Yes	n/a
TCGA-04-1367	WGA/WGA	BRCA2 c.G880T:p.E294X	1_1_0	1	7.14359e-12	Yes	n/a
TCGA-09-2045	WGA/WGA	BRCA1 c.5335delC:p.Q1779fs	1_1_0	1	1.18402e-05	Yes	n/a
TCGA-09-2051	WGA/WGA	BRCA1 c.5265dupC:p.Q1756fs	3_3_0	1	1.02653e-42	Yes	n/a
TCGA-10-0931	DNA/WGA	BRCA1 c.68_69del:p.E23fs	2_2_0	1	5.3224e-08	Yes	n/a
TCGA-13-0726	WGA/WGA	BRCA2 c.A7180T:p.R2394X	1_1_0	1	0.000380789	Yes	n/a
TCGA-13-0751	DNA/DNA	BRCA2 c.4562_4563del:p.L1521fs	2_2_0	1	1.00501e-10	Yes	n/a
TCGA-13-0883	WGA/DNA	BRCA1 c.5265dupC:p.Q1756fs	4_4_0	Mutect only		n/a	0.2
TCGA-13-0887	WGA/WGA	BRCA1c.68_69del:p.E23fs	2_2_0	1	1.04224e-05	Yes	n/a
TCGA-13-0893	WGA/WGA	BRCA1 c.1507_1508insATAAATTAAA:p.K503fs	2_2_0	1	0.00338182	Yes	n/a
TCGA-13-0894	WGA/WGA	BRCA1 c.C3403T:p.Q1135X	4_4_0	1	6.85257e-20	Yes	n/a
TCGA-13-0903	WGA/WGA	BRCA1 c.1510delC:p.R504fs	2_2_0	1	3.15603e-12	Yes	n/a
TCGA-13-0913	WGA/WGA	BRCA2 c.5569_5573del:p.E1857fs	0_0_0	1	2.78359e-14	Yes	n/a
TCGA-13-1404	WGA/WGA	BRCA1 c.G1115A:p.W372X	1_1_0	1	1.39287e-44	Yes	n/a
TCGA-13-1488	WGA/WGA	BRCA1 c.C2138G:p.S713X	6_6_0	1	7.55817e-32	Yes	n/a
TCGA-13-1498	WGA/WGA	BRCA2 c.5946delT:p.S1982fs	2_1_1	1.16547e-56	0.517209	Yes	n/a
TCGA-13-1499	WGA/WGA	BRCA2 c.5946delT:p.S1982fs	2_2_0	1	0.000156911	Yes	n/a
TCGA-13-1512	WGA/WGA	BRCA1 c.2475delC:p.D825fs	1_1_0	1	2.01385e-45	Yes	n/a
TCGA-20-1685	WGA/WGA	BRCA2 c.5946delT:p.S1982fs	2_2_0	1	2.96068e-09	Yes	n/a
TCGA-20-1687	WGA/WGA	BRCA1 c.3756delAGAC:p.S1253fs	2_2_0	1	4.50339e-18	Yes	n/a
TCGA-23-1021	WGA/WGA	BRCA2 c.A6037T:p.K2013X	2_2_0	1	1.37692e-06	Yes	n/a
TCGA-23-1027	WGA/WGA	BRCA1 c.68_69del:p.E23fs	3_3_0	1	1.24287e-12	Yes	n/a
TCGA-23-1029	WGA/WGA	BRCA2 c.5946delT:p.S1982fs	2_2_0	1	3.9016e-08	Yes	n/a
TCGA-23-1114	WGA/WGA	BRCA2 c.5946delT:p.S1982fs	2_2_0	1	0.000192349	Yes	n/a
TCGA-23-1118	WGA/WGA	BRCA1 c.68_69del:p.E23fs	3_3_0	1	0.000635854	Yes	n/a
TCGA-23-1122	WGA/WGA	BRCA1 c.5265dupC:p.Q1756fs	13_13_0	1	4.53681e-218	Yes	n/a
TCGA-23-2077	WGA/WGA	BRCA1 c.5265dupC:p.Q1756fs	4_4_0	1	1.72076e-24	Yes	n/a
TCGA-23-2078	WGA/WGA	BRCA1 c.68_69del:p.E23fs	2_2_0	1	8.16854e-09	Yes	n/a
TCGA-23-2079	WGA/WGA	BRCA1 c.68_69del:p.E23fs	2_2_0	1	4.71247e-06	Yes	n/a
TCGA-23-2081	WGA/WGA	BRCA1 c.5265dupC:p.Q1756fs	1_1_0	1	6.45596e-17	Yes	n/a
TCGA-23-2084	WGA/WGA	BRCA2 c.5946delT:p.S1982fs	2_2_0	1	5.25202e-05	Yes	n/a
TCGA-24-0975	WGA/WGA	BRCA2 c.631+2T>G	1_1_0	Mutect only		n/a	0.255107
TCGA-24-1103	WGA/WGA	BRCA1 c.T190G:p.C64G	2_2_0	1	7.83624e-18	Yes	n/a
TCGA-24-1417	WGA/WGA	BRCA2 c.5112_5115del:p.R1704fs	2_2_0	1	0.000606606	Yes	n/a
TCGA-24-1463	WGA/WGA	BRCA2 c.1806dupA:p.G602fs	4_4_0	1	1.38155e-12	Yes	n/a
TCGA-24-1470	WGA/WGA	BRCA1 c.5030_5033del:p.T1677fs	1_1_0	1	0.0127864	Yes	n/a
TCGA-24-1849	WGA/WGA	BRCA2 c.C4889G:p.S1630X	4_4_0	1	2.64811e-07	Yes	n/a
TCGA-24-2024	WGA/WGA	BRCA2 c.5128_5131del:p.Y1710fs	1_1_0	1	1.31095e-08	Yes	n/a
TCGA-24-2267	WGA/WGA	BRCA1 c.C5095T:p.R1699W	4_4_0	1	0.000655045	Yes	n/a
TCGA-24-2280	WGA/WGA	BRCA2 c.5946delT:p.S1982fs	2_2_0	1	5.36272e-12	Yes	n/a
TCGA-24-2288	WGA/WGA	BRCA2 c.657_658del:p.T219fs	4_4_0	1	0.00840106	Yes	n/a
TCGA-24-2293	WGA/WGA	BRCA2 c.C7558T:p.R2520X	4_3_1	4.75387e-136	0.851589	Yes	n/a
TCGA-24-2298	WGA/WGA	BRCA1 c.4182_4183insTC:p.Q1395fs	3_3_0	1	1.25097e-10	Yes	n/a
TCGA-25-1314	WGA/WGA	BRCA2 c.5211_5214del:p.D1737fs	3_3_0	1	3.26672e-05	Yes	n/a
TCGA-25-2392	WGA/WGA	BRCA1 c.4035delA:p.E1345fs	5_5_0	1	3.20429e-11	Yes	n/a
TCGA-25-2401	WGA/WGA	BRCA1 c.5265dupC:p.Q1756fs	1_1_0	1	1.30258e-08	Yes	n/a
TCGA-25-2404	WGA/WGA	BRCA2 c.1025delA:p.E342fs	2_2_0	1	0.000588765	Yes	n/a
TCGA-29-1688	WGA/WGA	BRCA1 c.3756delAGAC:p.S1253fs	3_3_0	1	8.75163e-18	Yes	n/a
TCGA-29-1691	WGA/WGA	BRCA1 c.G5363T:p.G1788V	7_6_1	1	1.421e-17	Yes	n/a
TCGA-29-1696	WGA/WGA	BRCA1 c.514delC:p.Q172fs	2_2_0	1	1.02945e-24	Yes	n/a
TCGA-29-1764	WGA/WGA	BRCA2 c.3846_3847del:p.T1282fs	2_2_0	8.39843e-11	0.0762651	No	0.52
TCGA-29-1770	WGA/WGA	BRCA1 c.2457delC:p.S819fs	5_5_0	1	3.84946e-16	Yes	n/a
TCGA-29-1775	WGA/WGA	BRCA1 c.68_69del:p.E23fs	2_2_0	1	5.47366e-07	Yes	n/a
TCGA-29-1781	WGA/WGA	BRCA1 c.2475delC:p.D825fs	2_2_0	1	1.3516e-05	Yes	n/a
TCGA-29-1784	WGA/WGA	BRCA2 c.6402_6406del:p.N2134fs	2_2_0	1	0.0378534	Yes	n/a
TCGA-42-2582	DNA/DNA	BRCA1 c.1213delA:p.S405fs	3_3_0	Mutect only		n/a	0.66
TCGA-42-2589	DNA/DNA	BRCA1 c.4065_4068del:p.N1355fs	2_2_0	1	5.8624e-06	Yes	n/a
TCGA-59-2348	WGA/WGA	BRCA1 c.G2389T:p.E797X	2_2_0	1	2.94151e-36	Yes	n/a
TCGA-59-2351	WGA/WGA	BRCA2 c.5946delT:p.S1982fs	2_2_0	1	2.30023e-12	Yes	n/a
TCGA-59-A5PD	DNA/DNA	BRCA2 c.3604delA:p.K1202fs	3_3_0	1	1.63857e-05	Yes	n/a
TCGA-61-2008	WGA/WGA	BRCA1 c.G5445A:p.W1815X	2_2_0	1	8.02695e-08	Yes	n/a
TCGA-61-2109	WGA/WGA	BRCA1 c.1961delA:p.K654fs	2_2_0	1	3.35373e-06	Yes	n/a
TCGA-61-2610	WGA/WGA	BRCA1 c.2214_2215insCT:p.K739fs	5_5_0	1	1.01697e-17	Yes	n/a
TCGA-A1-A0SH	DNA/DNA	BRCA1 c.T181G:p.C61G	3_2_1	2.09338e-27	0.224218	Yes	n/a
TCGA-A2-A0D2	WGA/WGA	BRCA1 c.5137delG:p.V1713X	2_2_0	1	7.85507e-05	Yes	n/a
TCGA-A2-A0T0	DNA/DNA	BRCA2 c.6942_6945del:p.T2314fs	2_1_1	1.83568e-60	0.55443	Yes	n/a
TCGA-A2-A25E	DNA/DNA	BRCA2 c.C9294G:p.Y3098X	1_1_0	1	0.00220333	Yes	n/a
TCGA-A7-A4SE	DNA/DNA	BRCA1 c.G1054T:p.E352X	2_2_0	1	1.61727e-06	Yes	n/a
TCGA-A8-A097	WGA/WGA	BRCA2 c.657_658del:p.T219fs	3_3_0	1	1.65139e-07	Yes	n/a
TCGA-A8-A09A	WGA/WGA	BRCA2 c.G5857T:p.E1953X	3_2_1	3.39346e-60	0.576025	Yes	n/a
TCGA-A8-A09W	WGA/WGA	BRCA2 c.G4552T:p.E1518X	1_1_0	1	2.86359e-08	Yes	n/a
TCGA-AC-A3BB	DNA/DNA	BRCA2 c.657_658del:p.T219fs	1_1_0	4.73387e-09	0.427981	No	0.2
TCGA-AN-A0AL	WGA/WGA	BRCA1 c.5265dupC:p.Q1756fs	1_1_0	1	7.31921e-13	Yes	n/a
TCGA-AN-A0FL	WGA/WGA	BRCA1 c.4035delA:p.E1345fs	1_1_0	1	2.85264e-17	Yes	n/a
TCGA-AN-A0FX	WGA/WGA	BRCA1 c.C3967T:p.Q1323X	3_3_0	1	1.65038e-08	Yes	n/a
TCGA-AO-A03V	DNA/DNA	BRCA2 c.5946delT:p.S1982fs	2_1_1	2.56649e-19	0.886833	Yes	n/a
TCGA-AO-A124	DNA/DNA	BRCA1 c.68_69del:p.E23fs	5_5_0	1	1.15692e-12	Yes	n/a
TCGA-AR-A1AM	DNA/DNA	BRCA1 c.4065_4068del:p.N1355fs	6_3_3	8.36992e-16	0.102431	Yes	n/a
TCGA-AR-A24Q	DNA/DNA	BRCA1 c.923delG:p.S308fs	2_2_0	1	4.05106e-07	Yes	n/a
TCGA-B6-A0RG	WGA/WGA	BRCA2 c.5345_5346del:p.Q1782fs	3_3_0	1	2.6633e-05	Yes	n/a
TCGA-BH-A0AZ	DNA/DNA	BRCA2 c.8203dupC:p.P2735fs	1_1_0	4.76968e-34	0.525699	No	0.01
TCGA-BH-A0B4	WGA/WGA	BRCA2 c.9089insA:p.T3030fs	1_1_0	1	8.65479e-05	Yes	n/a
TCGA-BH-A0BZ	DNA/Unk	BRCA2 c.C5864A:p.S1955X	2_2_0	Mutect only		n/a	1.04534
TCGA-BH-A1FN	DNA/DNA	BRCA2 c.2806_2809del:p.K936fs	2_2_0	1	5.07221e-05	Yes	n/a
TCGA-C8-A12K	DNA/DNA	BRCA1 c.C5095T:p.R1699W	1_1_0	1	0.0041463	Yes	n/a
TCGA-D8-A147	DNA/DNA	BRCA1 c.T181G:p.C61G	4_4_0	1	7.2008e-08	Yes	n/a
TCGA-D8-A1JD	DNA/DNA	BRCA2 c.6847delC:p.P2283fs	1_1_0	6.91102e-06	0.351784	No	0.2
TCGA-E2-A14N	DNA/DNA	BRCA1 c.328dupA:p.K110fs	2_2_0	1	0.00142889	Yes	n/a
TCGA-E2-A14Z	DNA/DNA	BRCA1 c.594-2A>C	3_3_0	Mutect only		n/a	0.433742
TCGA-E2-A15S	DNA/DNA	BRCA2 c.1262delA:p.Q421fs	2_2_0	1	0.00117767	Yes	n/a
TCGA-E9-A1NE	DNA/DNA	BRCA2 c.3975_3976insTGCT:p.T1325fs	1_1_0	8.54091e-09	0.393454	No	0.2
TCGA-E9-A22E	DNA/DNA	BRCA1 c.5265dupC:p.Q1756fs	2_2_0	1	0.00297827	Yes	n/a
TCGA-E9-A22G	DNA/DNA	BRCA1 c.5265dupC:p.Q1756fs	2_2_0	1	2.62527e-09	Yes	n/a
TCGA-E9-A244	DNA/DNA	BRCA1 c.4035delA:p.E1345fs	3_3_0	1	8.51521e-06	Yes	n/a
TCGA-E9-A3QA	DNA/DNA	BRCA1 c.5265dupC:p.Q1756fs	2_2_0	1	0.00195734	Yes	n/a
TCGA-EW-A1P4	DNA/DNA	BRCA1 c.1881_1884del:p.V627fs	2_2_0	1	0.000775188	Yes	n/a
TCGA-EW-A1P7	DNA/DNA	BRCA2 c.6482_6485del:p.D2161fs	2_1_1	1.02676e-08	0.651637	Yes	n/a
TCGA-EW-A1PD	DNA/DNA	BRCA2 c.767_771del:p.T256fs	2_2_0	5.92582e-19	0.5	No	0.05
TCGA-HN-A2NL	DNA/DNA	BRCA2 c.6642delT:p.T2214fs	2_2_0	1	8.51967e-05	Yes	n/a
