# Supplementary material for: BRCA locus-specific loss of heterozygosity in germline BRCA1 and BRCA2 carriers
Source: Nat Commun. 2017 Aug 22;8:319. doi: 10.1038/s41467-017-00388-9 (PMC5567274; doi:10.1038/s41467-017-00388-9)
Supplement: Supplementary file 4 — Supplementary Data 3 [file 41467_2017_388_MOESM4_ESM.xlsx]

## Sheet: Supplementary Data 3
Supplementary Data 3: Locus-specific LOH data for Penn BRCA tumors
Tumor ID	Analyte Type T/N	Mutation	Genomic locus LOH (CN_A_B)	Varscan germline p-value	VarScan Tumor p-value	Concordant	delta CTAF-BAF
3068-Brca1Br9	DNA/DNA	BRCA1 c.68delAG:p.E23fs	2_1_1	3.37341e-19	0.462038	Yes	n/a
3132-Brca1Br16	DNA/DNA	BRCA1 c.5074+1G>T	3_2_1	3.42792e-39	0.050695	Yes	n/a
3224-Brca2Ov13	DNA/DNA	BRCA2 c.3167_3170del:p.Q1056fs	2_1_1	2.99626e-17	0.975752	Yes	n/a
3646-Brca1Br41	DNA/DNA	BRCA1 c.5066T>G:p.M1689R	3_3_0	1	0.00462091	Yes	n/a
3943-Brca1Br11	DNA/DNA	BRCA1 c.68delAG:p.E23fs	2_1_1	3.51659e-22	0.949779	Yes	n/a
3994-Brca1Br17	DNA/DNA	BRCA1 c.2934T>G:p.Y978X	1_1_0	1	1.14799e-08	Yes	n/a
4274-Brca1Br54	DNA/DNA	BRCA1 c.68delAG:p.E23fs	2_2_0	1	5.80961e-05	Yes	n/a
4452-Brca2Br36	DNA/DNA	BRCA2:c.8904delC:p.V2969fs	1_1_0	1	0.00733727	Yes	n/a
4528-Brca1Br8	DNA/DNA	BRCA1 c.4183C>T:p.Q1395X	3_3_0	1	8.01746e-05	Yes	n/a
4651-Brca1Ov20	DNA/DNA	BRCA1 c.68delAG:p.E23fs	1_1_0	1	1.09697e-08	Yes	n/a
4713-Brca1Br95	DNA/DNA	BRCA1 c.68delAG:p.E23fs	2_2_0	1	0.000522028	Yes	n/a
4756-Brca2Br1	DNA/DNA	BRCA2 c.5946delT:p.S1982fs	2_1_1	1.11162e-22	0.308253	Yes	n/a
4886-Brca2Br21	DNA/DNA	BRCA2 c.8487+1G>A	3_3_0	1	0.00216105	Yes	n/a
4890-Brca1Ov9	DNA/DNA	BRCA1 c.3671insTTCC:p.P1224fs	2_2_0	3.46063e-81	0.436277	No	-0.05
4933-Brca1Br118	DNA/DNA	BRCA1 c.5123C>A:p.A1708E	2_2_0	1	0.0389186	Yes	n/a
4972-Brca2Br45	DNA/DNA	BRCA2 c.3922G>T:p.E1308X	2_2_0	1	0.00393	Yes	n/a
4979-Brca1Br115	DNA/DNA	BRCA1 c.5266dupC:p.Q1756fs	2_2_0	1	0.022502	Yes	n/a
5093-Brca1Ov13	DNA/DNA	BRCA1 c.4035delA:p.E1345fs	2_2_0	1.36278e-60	0.135806	No	0.2
5177-Brca2Br3	DNA/DNA	BRCA2:c.1054dupT:p.Y352fs	2_1_1	4.44831e-23	0.752387	Yes	n/a
5294-Brca1Br116	DNA/DNA	BRCA1 c.68delAG:p.E23fs	4_4_0	1	0.00520741	Yes	n/a
5341-Brca2Br8	DNA/DNA	BRCA2 c.6758_6759del:p.L2253fs	2_1_1	2.10632e-51	0.789824	Yes	n/a
5380-Brca1Br28	DNA/DNA	BRCA1 c.4327C>T:p.R1443X	1_1_0	1	0.000460426	Yes	n/a
5454-Brca1Br57	DNA/DNA	BRCA1 c.5266dupC:p.Q1756fs	2_2_0	1	3.30593e-06	Yes	n/a
5479-Brca1Br30	DNA/DNA	BRCA1 c.68delAG:p.E23fs	3_3_0	1	0.000102	Yes	n/a
5548-Brca1Ov4	DNA/DNA	BRCA1 del exon 14	2_2_0	n/a	n/a	n/a	n/a
5558-Brca2Br17	DNA/DNA	BRCA2 c.5645C>A:p.S1882X	1_1_0	1	0.0297717	Yes	n/a
5565-Brca2Br7	DNA/DNA	BRCA2 c.271_272del:p.Y91fs	2_1_1	1.99361e-90	0.848624	Yes	n/a
5638-Brca1Br61	DNA/DNA	BRCA1 c.68delAG:p.E23fs	1_1_0	1	0.000394809	Yes	n/a
5641-Brca1Ov12	DNA/DNA	BRCA1 c.68delAG:p.E23fs	1_1_0	1	0.00907844	Yes	n/a
5652-Brca2Br20	DNA/DNA	BRCA2 c.6462_6463del:p.Y2154fs	1_1_0	1	0.016011	Yes	n/a
5666-Brca1Ov10	DNA/DNA	BRCA1 c.3155delA:p.N1052fs	1_1_0	1	9.85402e-05	Yes	n/a
5695-Brca1Ov14	DNA/DNA	BRCA1 c.3155delA:p.N1052fs	4_4_0	1	2.4142e-12	Yes	n/a
5696-Brca1Br32	DNA/DNA	BRCA1 c.5074G>C:p.D1692H	3_3_0	1	0.00406006	Yes	n/a
5717-Brca1Br14	DNA/DNA	BRCA1 del exon 14-20	2_2_0	n/a	n/a	n/a	n/a
5722-Brca2Ov4	DNA/DNA	BRCA2 c.5946delT:p.S1982fs	3_3_0	1	6.12357e-12	Yes	n/a
5744-Brca1Br92	DNA/DNA	BRCA1 del exon 8	2_2_0	n/a	n/a	n/a	n/a
5749-Brca1Ov66	DNA/DNA	BRCA1 c.4069G>T:p.E1357X	2_2_0	1	0.000865517	Yes	n/a
5754-Brca2Ov10	DNA/DNA	BRCA2 c.1806dupA:p.G602fs	2_2_0	1	1.08971e-10	Yes	n/a
5784-Brca1Ov7	DNA/DNA	BRCA1 c.68delAG:p.E23fs	3_0_0	6.78421e-13	0.995787	Yes	n/a
5791-Brca2Br4	DNA/DNA	BRCA2 c.5682C>G:p.Y1894X	2_2_0	1	6.12343e-07	Yes	n/a
5791-Brca2Ov1	DNA/DNA	BRCA2 c.5682C>G:p.Y1894X	1_1_0	1	0.0142557	Yes	n/a
5855-Brca1Br10	DNA/DNA	BRCA1 c.4222C>T:p.Q1408X	2_2_0	1	0.0018202	Yes	n/a
5960-Brca2Br11	DNA/DNA	BRCA2 c.4965C>G:p.Y1655X	2_1_1	2.02e-40	0.569001	Yes	n/a
5963-Brca1Ov11	DNA/DNA	BRCA1 c.4158_4162del:p.S1386fs	1_1_0	1	8.18e-07	Yes	n/a
6002-Brca1Br91	DNA/DNA	BRCA1 c.181T>G:p.C61G	3_3_0	1	0.02	Yes	n/a
6013-Brca2Br49	DNA/DNA	BRCA2 c.5946delT:p.S1982fs	3_3_0	1	0.007737	Yes	n/a
6035-Brca2Br10	DNA/DNA	BRCA2 c.5946delT:p.S1982fs	2_2_0	1	9.88e-09	Yes	n/a
6065-Brca1Br89	DNA/DNA	BRCA1 c.3756delGTCT:p.S1253fs	2_2_0	1	0.00166452	Yes	n/a
6066-Brca2Br9	DNA/DNA	BRCA2 c.8364G.A:p.W2788X	1_1_0	1	6.06e-05	Yes	n/a
6113-Brca2Ov5	DNA/DNA	BRCA2 c.5946delT:p.S1982fs	1_1_0	1	1e-05	Yes	n/a
6140-Brca1Ov44	DNA/DNA	BRCA1 c.5266dupC:p.Q1756fs	2_2_0	0.000741743	0.433369	No	0.44
6233-Brca1Ov50	DNA/DNA	BRCA1 c.5266dupC:p.Q1756fs	4_4_0	1	0.000584	Yes	n/a
6331-Brca1Br109	DNA/DNA	BRCA1 exon 13 ins 6kb	2_2_0	n/a	n/a	n/a	n/a
6372-Brca2Ov7	DNA/DNA	BRCA2 c.8954-1G>-	3_3_0	1	0.000864	Yes	n/a
6489-Brca1Ov42	DNA/DNA	BRCA1 c.5266dupC:p.Q1756fs	3_3_0	6.019e-09	0.206326	No	0.89
653-Brca2Br32	DNA/DNA	BRCA2 c.8636dupA:p.N2879fs	2_1_1	2.74977e-51	1	Yes	n/a
6545-Brca1Ov23	DNA/DNA	BRCA1 c.5074+1G>A	3_3_0	1	1.4e-17	Yes	n/a
6569-Brca2Br40	DNA/DNA	BRCA2 c.5645C>A:p.S1882X	4_4_0	1	0.000276145	Yes	n/a
704-Brca1Br66	DNA/DNA	BRCA1 c.2197delGAGAA:p.E733fs	4_4_0	1	1.23266e-06	Yes	n/a
7318-Brca1Ov22	DNA/DNA	BRCA1 c.68delAG:p.E23fs	2_2_0	1	1.96384e-06	Yes	n/a
