# Supplementary material for: BRCA locus-specific loss of heterozygosity in germline BRCA1 and BRCA2 carriers
Source: Nat Commun. 2017 Aug 22;8:319. doi: 10.1038/s41467-017-00388-9 (PMC5567274; doi:10.1038/s41467-017-00388-9)
Supplement: Supplementary file 5 — Supplementary Data 4 [file 41467_2017_388_MOESM5_ESM.xlsx]

## Sheet: Supplementary Data 4
Supplementary Data 4: MutSigCV Analysis of the Penn BRCA dataset
gene	expr	reptime	hic	N_nonsilent	N_silent	N_noncoding	n_nonsilent	n_silent	n_noncoding	nnei	x	X	p	q
TP53	2069567	213	34	240942	66534	418158	39	0	0	50	13	21749364	0	0
PTEN	259678	300	34	236184	54912	404118	5	0	0	19	4	9712248	6.26689e-07	0.00591031
C7orf33	473795	593	-4	96564	30264	166608	2	0	0	50	13	27002898	2.8621e-05	0.134962
SHROOM2	157955	NaN	0	870480	273546	282672	7	0	0	50	16	29362242	5.36718e-05	0.202472
OR10J1	347588	699	-5	173082	53196	50310	4	0	0	50	9	18013866	0.000163742	0.514751
YAF2	173442	585	2	103506	26832	96876	2	0	0	50	8	24893622	0.000241578	0.65095
IL17A	313277	556	11	85722	26130	164970	2	0	0	50	17	26864838	0.000398658	0.818218
GPRC5B	258899	641	9	216684	69498	160992	3	0	0	50	20	26857194	0.00045855	0.818218
PIAS3	NaN	NaN	NaN	347568	106626	701064	2	1	0	50	31	54296424	0.000517513	0.818218
FAM9C	209806	NaN	58	102570	21216	240786	3	0	0	50	21	31339698	0.000585082	0.818218
NUMB	567659	180	41	361062	106002	446472	2	0	0	50	12	26558766	0.000607309	0.818218
CRYGC	327858	440	13	99450	26208	139230	2	0	0	50	22	29716128	0.000666589	0.818732
LYPD6B	132203	698	-3	121212	30420	341172	2	0	0	50	17	28511340	0.000724761	0.818732
IL17C	802673	189	41	105222	36114	117468	2	0	0	50	17	24527646	0.000737909	0.818732
TCTE1	1037256	312	54	271830	84786	185094	3	0	0	50	17	24910314	0.000885924	0.839584
CNTNAP1	1740597	177	36	765804	227994	1116648	3	0	0	17	3	9045972	0.0010287	0.839584
OR5AP2	NaN	NaN	NaN	173160	49374	18252	2	0	0	50	30	53556360	0.00103869	0.839584
TMEM71	166227	872	-6	172692	43524	424008	2	0	1	50	15	29462628	0.00115706	0.839584
WASL	86898	536	-13	281814	82758	421200	4	0	0	50	25	25920648	0.00118571	0.839584
TANC1	311739	405	27	1034202	297492	1583010	4	0	0	19	3	13234650	0.00118809	0.839584
TNFRSF1A	2670962	198	46	255216	73320	332280	3	0	2	13	4	6630312	0.00122035	0.839584
SNX14	393321	384	19	554346	136656	980226	3	0	0	50	11	29959254	0.0013684	0.890025
AQP5	1033911	220	48	140946	48594	137124	2	0	0	50	21	26589654	0.00158272	0.944599
CDX4	221528	NaN	-13	156546	45162	80730	3	0	0	50	14	20021352	0.0016309	0.944599
KCTD7	615008	246	43	159978	47346	147186	4	0	0	50	21	26511342	0.00174408	0.944599
BSN	1657622	271	40	2070744	695370	416286	9	0	0	50	7	22095060	0.00175278	0.944599
SLC7A7	1153069	351	36	282594	85254	468936	3	0	1	50	19	22944168	0.00185511	0.945703
CASP2	379804	372	21	259038	68328	618696	2	0	2	50	13	30030936	0.00204508	1
FAM187B	767246	472	7	202800	58812	51480	2	0	0	50	12	21520356	0.00219077	1
FMO1	427825	968	-4	300144	81510	574938	3	0	1	49	16	28621632	0.00219366	1
DPCR1	2483101	261	36	744198	236262	60138	3	0	0	50	11	22367826	0.00220493	1
VPS33A	885125	222	47	337272	93054	674856	2	0	2	50	9	28765308	0.00230007	1
MRE11A	320374	589	-10	412776	101790	910494	3	0	0	22	1	6279546	0.00258087	1
ATP8A1	189404	856	28	690144	179634	1648998	3	0	0	21	8	23269896	0.00270136	1
LSG1	370452	255	34	377988	96798	701766	3	0	0	50	16	24425232	0.00288927	1
ANGEL1	308800	471	39	371280	108186	385164	3	0	0	50	6	22103016	0.00288958	1
P2RX7	1061231	396	46	341796	88296	686088	3	0	0	34	4	15709590	0.00316084	1
RGL3	1255985	265	32	397254	123396	717912	3	0	0	15	4	8370024	0.00320667	1
OR52E2	97256	1024	-11	176046	52572	24570	2	0	0	24	8	11698518	0.0032502	1
MMP1	510838	567	-16	271362	67938	435240	2	0	0	50	13	24599484	0.00338632	1
CENPH	422005	232	38	149292	32760	325962	3	0	0	50	15	22864764	0.00350345	1
NBPF7	415110	581	26	242346	60216	466596	3	0	0	50	15	27021150	0.00358378	1
IRF5	845100	361	49	284856	84162	269100	2	0	0	50	18	31546164	0.00364958	1
LCP2	79392	629	34	313404	80184	595530	2	0	2	50	11	24132420	0.00368459	1
PKHD1L1	134643	732	6	2397564	653796	2195388	4	0	2	43	10	23581740	0.00392454	1
SNX30	573618	453	19	246558	68406	400140	2	0	0	50	15	23019438	0.00393962	1
BMP3	10953	1083	4	258804	75114	110448	3	0	0	50	7	15208050	0.00394301	1
MET	558228	262	2	791700	216138	921960	4	1	0	50	15	30255030	0.00412946	1
LCE3E	285984	752	17	51324	14898	60840	2	0	0	50	13	25363884	0.0042031	1
NLRP1	1016229	605	10	826410	240396	714636	5	0	0	17	1	10298106	0.00428252	1
ITPKC	1127178	201	27	375102	111150	296244	3	0	0	50	9	22997052	0.00432583	1
AKT1	711772	247	36	278070	71760	357084	2	0	1	50	17	26343408	0.00451532	1
IRS1	146164	493	-3	662454	211536	53820	2	0	0	50	16	26004732	0.00454314	1
ARHGAP36	65931	NaN	13	303498	90558	527436	2	0	0	45	15	25658490	0.00473949	1
UBR3	340876	631	32	1083498	278148	855738	2	0	0	50	9	28128906	0.00488536	1
FLII	925111	223	18	720408	198744	810108	3	0	0	15	2	10282116	0.00494487	1
COL9A2	627703	373	18	385944	127920	701298	4	0	1	50	16	31146570	0.00497979	1
KIF22	NaN	NaN	NaN	366912	113724	420030	2	0	1	50	31	54022488	0.00506817	1
RBBP6	283287	204	25	1012128	274638	617760	4	0	1	50	11	28646124	0.00508698	1
CSF3R	581032	347	31	522756	123318	600678	4	0	0	50	14	33512934	0.00531804	1
C20orf96	1010597	348	24	213330	51558	429156	3	0	0	44	11	22880052	0.00554607	1
ZSCAN29	823006	415	50	475254	127296	290628	3	1	0	50	19	31186662	0.00570235	1
FBXL17	73947	913	4	382902	117390	286884	2	0	0	50	6	15987816	0.0058299	1
LYZL4	342219	527	19	84864	22074	111384	1	0	0	50	10	26906802	0.0058449	1
CANT1	612708	177	22	219336	65676	129402	3	0	0	50	13	22515480	0.00615821	1
GADD45A	446714	228	-7	93210	26130	62946	1	0	0	50	11	28995564	0.00628842	1
WDR48	226944	500	25	392184	101088	780624	2	0	0	50	15	28694640	0.00629883	1
PCDHGA11	NaN	NaN	NaN	514878	163488	384930	3	0	0	50	30	54037152	0.00630071	1
MAP3K13	953031	397	36	543504	147498	1017198	4	0	0	50	8	22818510	0.00643817	1
SYT3	612522	593	35	318474	104832	225108	2	0	0	50	19	26824902	0.00667386	1
ENPP3	127852	852	9	513240	124644	1124604	3	0	0	23	4	12841608	0.00667637	1
TAX1BP1	393690	180	16	460512	109044	647244	2	0	0	50	12	27966042	0.00680361	1
RNF185	699351	218	41	110994	30108	284544	1	0	0	50	8	27358968	0.00688244	1
MYL7	1151124	282	56	104520	25584	275886	2	0	0	50	9	27002742	0.00692435	1
KCND3	320241	623	23	359970	107094	232128	2	1	0	45	17	27758172	0.007072	1
SNN	602364	214	40	48360	15054	36036	1	0	0	20	4	9038016	0.00713449	1
TARM1	NaN	NaN	NaN	149682	45942	0	2	0	0	5	2	3373890	0.00717394	1
C10orf91	152612	271	-1	79638	25194	95706	1	0	0	50	14	24969438	0.00723659	1
ZNF831	876466	202	15	884052	297648	292266	4	1	0	50	18	30075162	0.00725951	1
ACSM4	1157790	439	27	329628	89466	321516	2	0	1	50	18	24788088	0.00749363	1
KIF18B	1037808	191	34	466752	147966	331812	2	0	0	50	7	18724056	0.00753089	1
CYB5B	1161561	NaN	46	87516	22698	271908	1	0	0	50	15	27503580	0.00755791	1
E2F7	106320	887	-11	502242	148746	617526	2	0	0	50	17	37070202	0.00763544	1
KIAA0319	417813	373	19	606762	172224	1200186	2	1	0	50	10	29975790	0.0077906	1
DDHD1	306643	448	20	508404	141180	464022	3	0	0	29	9	17928768	0.00791205	1
RFX7	204396	432	-2	803010	230100	261846	3	1	0	50	14	28546986	0.00800422	1
PCSK1	525524	288	24	435552	115986	585936	2	0	0	32	6	15466542	0.00803338	1
ACOT9	473183	NaN	48	265044	64194	656136	2	1	1	50	25	25421448	0.00805737	1
ATP6AP1L	146069	476	1	125268	36426	198666	1	0	0	50	7	24967098	0.00813836	1
TYW3	104029	1055	-14	151788	36348	222768	3	0	0	50	20	28425306	0.00823613	1
TRAPPC6A	1230654	243	41	98124	29172	168948	1	0	0	50	13	26271804	0.00823784	1
C9orf3	250013	432	35	408096	110214	698958	2	0	1	50	14	25032696	0.008338	1
APC2	2352825	221	38	1199640	430872	181350	4	0	0	50	9	22069866	0.00837205	1
SLC18A2	202102	624	0	293748	81822	578682	2	1	1	20	5	9137622	0.00853604	1
ADCY10	534611	238	13	933426	227448	1728792	3	0	2	13	3	8621652	0.00869206	1
C12orf54	904892	390	11	79248	18096	451620	1	0	0	48	11	18331872	0.00873006	1
MMP24	1290513	170	45	314652	88296	227916	2	0	1	36	14	18840276	0.00876032	1
MGST2	382197	256	12	84084	24024	294606	1	0	0	50	24	30844398	0.00878605	1
PDYN	461602	543	28	140010	40872	103428	3	0	0	50	13	27402960	0.00928337	1
SLC25A16	782017	294	35	187746	53508	449748	2	0	0	11	5	5545878	0.00946576	1
PCDH8	248822	638	27	556374	197340	86346	2	0	0	50	11	26077740	0.00957477	1
RNF5	2119974	392	28	103116	28626	225108	1	0	0	50	16	27042522	0.0096523	1
JPH1	236544	478	-15	365040	104832	203112	2	0	0	50	21	27186744	0.00976174	1
EIF2B5	1453689	334	42	407862	113022	611910	2	0	0	47	19	26794950	0.00977335	1
NCOR2	1239461	472	37	1390272	423930	1315314	4	0	1	50	11	25672998	0.00994866	1
ZFAND6	188862	557	38	120900	30498	190242	1	0	0	50	12	26026728	0.00995919	1
ETHE1	416043	209	-10	141960	43134	200070	1	0	0	50	11	29045328	0.0100029	1
TRAPPC2L	860087	252	37	82368	20826	146016	1	0	0	50	18	22852908	0.0100261	1
ACAP1	1911735	206	36	416442	123864	705042	2	0	0	39	9	16854318	0.0100385	1
ARL4A	120492	469	-11	111462	31278	123552	1	0	0	50	19	31410366	0.0101271	1
CXorf57	148900	NaN	12	484068	129012	556452	2	1	0	50	12	23318646	0.0102144	1
MST1	1551582	271	48	410904	115596	419328	2	0	1	43	13	20370792	0.0106814	1
NHLH1	987855	526	28	69264	24804	40248	2	0	0	50	24	22370556	0.0107072	1
ARID1A	975965	182	27	1247844	374712	817362	4	1	0	50	13	29457792	0.0107089	1
GPC6	42298	1135	-25	313014	84786	478764	2	0	0	7	1	4621500	0.0109437	1
OSGEP	464497	395	17	189228	56004	628524	2	0	0	50	9	31878288	0.0111044	1
RGAG1	100181	NaN	21	733122	243828	126828	3	0	0	50	13	27972906	0.0114135	1
PIK3IP1	667559	221	43	147654	42354	106704	1	0	0	50	11	25309440	0.0121577	1
OLIG3	210173	486	29	145080	46566	25038	1	0	0	50	12	26264940	0.0121849	1
PDIK1L	783481	212	23	190320	51636	85878	1	0	0	50	7	25956684	0.012267	1
ADAMTS10	622624	214	-14	615888	181584	571428	3	0	1	50	15	30747054	0.0123587	1
RP1	148553	735	-8	1200342	316680	163332	5	2	0	50	18	23693826	0.0124182	1
MUC7	264556	861	26	195234	71994	103662	1	0	0	50	15	38984712	0.0124258	1
CLCNKA	886121	197	43	384696	116064	749268	2	0	2	20	4	8750898	0.0125398	1
SLC22A2	653647	326	-9	309816	89856	474084	3	0	0	50	12	27239394	0.0125645	1
PECR	603452	419	35	171912	48516	387036	1	0	0	40	9	25847718	0.0126067	1
HAS2	25994	485	-22	307788	82758	151398	2	0	0	19	3	6071910	0.0127057	1
FGF5	61128	903	-3	148824	41886	114426	1	0	0	50	12	25641564	0.0127667	1
TIMP1	775214	NaN	38	118872	32292	146016	2	0	0	50	14	22680216	0.0128483	1
PEX11A	880974	190	35	136266	40170	204750	1	0	0	50	15	26256282	0.0129253	1
RPTN	486922	468	25	450216	102726	135720	4	0	0	50	17	23306790	0.0129256	1
SF1	2261775	230	61	457158	123396	524628	2	0	0	27	9	15614742	0.013153	1
OXR1	124540	888	-2	516672	138060	776178	3	0	0	4	0	2983734	0.0131984	1
CYP27B1	1160849	344	39	273390	91416	426348	2	0	0	19	9	10094292	0.0132344	1
LRRC3	893345	411	43	135018	46098	43524	1	0	0	50	22	32961240	0.0132643	1
AMMECR1	157872	NaN	34	182598	57018	319878	1	0	0	50	10	27744444	0.0132664	1
ADAMTS15	686411	396	0	511836	162318	330174	2	0	0	50	13	23380500	0.0132686	1
AIMP2	NaN	NaN	NaN	176904	51246	236808	1	0	0	50	30	53776788	0.0132986	1
GPR21	NaN	NaN	NaN	191412	54054	32994	1	0	0	50	30	53575782	0.0133152	1
YWHAH	531528	344	-1	137280	37050	99684	2	0	0	50	15	26468208	0.0133872	1
FRA10AC1	471978	399	17	195390	38142	484614	2	0	0	50	10	29453736	0.0134144	1
RNF141	755456	391	25	132522	34320	217152	2	0	0	50	21	32219304	0.0134514	1
ZNF711	90533	NaN	1	434226	107250	220896	2	0	0	50	14	20083284	0.0135207	1
C11orf54	290677	527	0	153816	39468	448578	1	0	0	50	10	22815702	0.0135589	1
ZC3H15	269890	299	10	250458	57720	317070	2	0	2	6	2	2125968	0.0136175	1
DCUN1D5	166625	585	-9	141726	31902	273312	1	0	0	50	21	32118996	0.0136544	1
OR6P1	NaN	NaN	NaN	169572	53430	0	2	0	0	50	30	53542164	0.0136648	1
SH3KBP1	340334	NaN	58	391794	107328	1205568	2	0	1	21	9	13676910	0.0137416	1
RAB11B	726988	204	0	123630	34320	137358	1	0	0	50	18	25207260	0.013828	1
TJP2	224404	525	24	715182	201162	794898	4	2	0	50	14	30208152	0.01402	1
GATSL2	NaN	NaN	NaN	185718	53430	29016	1	0	0	50	30	53571180	0.0140477	1
PURB	1107527	219	54	166998	53196	28314	2	0	0	50	15	30122196	0.0145005	1
HLA-DRB5	1070559	595	14	150540	42042	148590	3	0	0	50	14	25372854	0.0145197	1
CTDSP2	1051368	243	40	153816	43680	352404	1	0	0	49	10	21384792	0.0145509	1
USP48	510117	181	30	608712	144300	1199718	2	0	1	11	7	8557068	0.014649	1
ARG2	481915	260	42	197106	58656	355446	2	0	0	50	8	24384828	0.0147139	1
CLSTN3	1872466	224	33	534924	152802	657774	2	0	0	50	16	26019396	0.014726	1
ZNF516	113406	813	18	625326	195780	75816	4	0	0	44	10	20463456	0.0147627	1
KIAA1614	232445	398	15	631644	212394	286182	2	0	0	11	0	5956314	0.0148139	1
DNAJC22	2137968	175	37	182910	58110	110682	2	0	0	50	10	24764610	0.0151753	1
CSHL1	1446139	380	27	127842	33852	236106	1	0	0	50	18	23645544	0.015242	1
NXF5	272029	NaN	23	216684	52650	800514	1	0	0	50	11	30661722	0.015325	1
SUCNR1	200470	526	2	184704	52338	114894	1	0	0	50	12	26764764	0.0153942	1
IQUB	89539	779	-21	453882	113334	472212	3	0	0	15	7	7964268	0.0156875	1
HCN4	314300	642	16	637338	214422	228150	2	0	0	50	15	28903602	0.015693	1
TSSK2	487560	277	18	195546	56472	55458	1	0	0	50	13	28455960	0.0158238	1
EMB	72996	1229	-3	189930	47814	336024	2	0	0	50	9	23284950	0.0159414	1
TBC1D26	730837	431	-16	147420	37908	405522	1	0	0	50	17	25326678	0.0160101	1
OR10X1	179404	940	1	174174	53274	30654	2	0	0	50	15	28694094	0.0161856	1
COQ4	1813435	201	46	144690	47658	277056	1	0	0	50	17	24003252	0.0165579	1
OR51E2	207755	972	-1	171210	55068	49608	2	0	0	50	14	26443872	0.0165586	1
HOXB6	946208	524	29	123552	36270	91026	2	0	0	50	20	18262608	0.0166077	1
ADAMTS13	1843278	263	33	787800	240864	922662	3	0	0	27	8	13959582	0.0168279	1
OTUD7A	155907	445	13	502086	158496	342576	2	1	0	44	15	22597536	0.0168778	1
TAS2R42	311688	617	7	172302	48828	19422	1	0	0	50	13	23961600	0.0169683	1
TMEM132D	32086	969	-33	605592	174096	372060	2	0	0	25	3	10215816	0.0170839	1
ASPM	221779	614	-25	1956552	510276	1217034	6	0	0	13	3	9348456	0.0171887	1
FAM133A	33770	NaN	-11	141960	33072	74178	2	0	0	50	29	36339654	0.0172264	1
CSN1S1	9744	991	0	120588	24258	292734	1	0	0	50	18	19884228	0.0173443	1
NMUR1	1052303	216	43	225654	75972	77454	2	0	0	50	10	27120678	0.017464	1
NDST2	1009357	191	42	484380	147420	511992	2	0	0	24	11	16926390	0.017527	1
PIK3CA	401889	613	11	615732	153426	792324	4	0	1	50	18	26985036	0.0175293	1
OR9K2	341315	828	-2	181194	54444	24336	2	0	0	50	14	26605410	0.0176186	1
CTRB2	612638	171	16	147342	44538	32526	1	0	0	50	19	23659896	0.0177574	1
ARHGAP31	265987	585	23	788424	236262	561834	2	1	0	41	8	22137024	0.0178677	1
OR10G4	107524	830	-5	165594	52962	25272	1	0	0	50	20	27780090	0.0178706	1
PAQR4	1443513	234	49	142974	51246	123786	1	0	0	50	13	18622110	0.0179029	1
ULBP1	423805	245	34	139620	36582	154908	1	0	0	50	21	26349024	0.0180376	1
PI15	149375	824	-13	146250	40248	288288	1	0	0	50	20	24669294	0.0182649	1
NRAP	195180	587	1	1002300	251706	1982682	2	0	1	32	3	16355196	0.0182882	1
GDF15	1294357	210	39	160914	57408	76284	1	0	0	50	20	25749984	0.01868	1
GDNF	176444	628	4	117156	33306	42120	3	0	0	2	1	1294722	0.0189627	1
GART	896855	182	65	567762	163020	1055574	2	0	0	17	3	8977176	0.0192616	1
C10orf88	282374	619	13	249522	68250	164970	4	0	0	50	19	35292894	0.0193333	1
CPNE4	238347	974	8	322920	82602	743652	2	0	3	14	5	6577818	0.0193653	1
IFIT2	253000	263	27	265044	67938	117234	1	0	0	50	12	31050396	0.0193973	1
TNFRSF13B	1122696	237	2	164034	46566	210366	1	0	1	50	15	21793122	0.019576	1
CENPI	426524	NaN	26	441792	108810	1011348	3	0	0	13	8	10017462	0.0197693	1
GKAP1	468451	384	5	216606	51324	463320	1	0	0	44	14	28079766	0.0198181	1
SRF	1308754	363	35	271596	91338	310284	3	1	0	50	15	27057810	0.0203154	1
BARX2	287214	440	-19	154128	45708	199368	2	1	0	50	19	24797136	0.0204747	1
R3HDM2	1862761	172	55	554580	151398	543348	2	0	0	31	7	13007358	0.0207123	1
TTC4	615595	343	19	225030	56238	374400	1	0	0	50	17	29514264	0.0208082	1
GRIP1	228672	944	-6	605280	172302	1427400	2	0	0	19	3	9172878	0.0209741	1
PREX1	752875	360	47	945048	257244	1669590	3	0	1	15	5	10289526	0.0209837	1
AGTR1	271257	825	-24	196872	56784	78624	1	0	0	50	11	20929506	0.0210181	1
USF1	689033	250	23	177918	49764	515736	2	0	0	50	13	21504678	0.0210359	1
SP100	478720	559	38	633282	143130	1493856	2	0	0	5	0	3089502	0.021157	1
CRIP3	1293543	363	51	119886	30576	333918	2	1	1	33	12	13652262	0.0212478	1
FGFR1OP	169081	639	35	231114	61386	492804	2	0	1	50	12	26268996	0.0212942	1
APOBEC1	237142	672	14	136734	33852	268398	1	0	0	20	4	9094800	0.021389	1
TBL2	955146	171	48	248352	71760	281736	1	0	0	50	12	25830402	0.0215033	1
ITLN2	777836	441	19	187512	48360	372996	1	0	1	50	20	26868192	0.0215947	1
FAM8A1	470794	339	13	221832	72540	240552	2	0	0	50	19	34236930	0.0216098	1
RPGRIP1	722324	263	39	732420	193050	617058	2	0	1	50	18	30847128	0.0216711	1
PODXL	236261	220	27	303342	96564	352872	1	0	0	50	8	26053326	0.0218822	1
IBSP	423426	538	1	183924	44928	202176	2	0	0	50	21	30037254	0.0218977	1
GABARAPL2	449343	354	18	69186	16458	167076	1	0	0	50	8	31186662	0.0219478	1
HTATSF1	374989	NaN	23	436722	102414	418392	2	0	0	9	2	5493618	0.0219535	1
OR2D2	403341	827	6	163098	53586	19656	2	0	0	50	18	23875410	0.0219841	1
SLC22A3	545081	363	-12	305526	95316	500526	1	0	0	50	13	32784180	0.0219861	1
PDK4	195488	393	-3	235716	62868	507312	1	0	0	50	16	28578654	0.0221434	1
ITGA8	110825	853	-3	611754	162786	1443546	2	1	0	10	3	8992230	0.0221545	1
SLC17A3	313920	673	30	281112	81354	390078	1	0	0	50	10	26519844	0.0222526	1
RNF144B	322018	573	-11	173238	46722	421668	2	0	0	50	14	21001734	0.0222812	1
ZNF518B	218121	1074	15	590304	164346	51948	2	1	0	50	10	16882164	0.0222965	1
MAP2K6	58848	397	-42	195000	50466	696618	1	1	0	50	16	23326992	0.0223176	1
OR51B4	100115	1056	1	167622	50466	19890	1	0	0	50	10	15811692	0.0223257	1
VSIG8	803074	403	7	227526	69420	240318	1	0	0	50	10	20914686	0.0225414	1
CMAS	605789	955	-13	244608	67782	336258	1	0	0	50	9	21727134	0.022592	1
ICAM2	1455216	404	25	151944	45552	132444	2	0	0	50	20	23486970	0.0226788	1
CARD6	212186	526	19	572520	158496	130338	4	0	0	50	17	22173528	0.0227024	1
OR14I1	141426	710	-10	166764	52260	12870	1	0	0	50	30	28350348	0.0228622	1
EIF4A3	674340	219	22	236418	63102	492804	1	0	0	50	14	24365250	0.0228659	1
CLDN17	10231	994	-69	120354	38532	21762	1	0	0	50	13	12550512	0.0228774	1
TAS2R10	408176	517	12	170196	46020	19188	1	0	0	50	17	20700966	0.0228964	1
PACSIN3	1240468	184	31	241488	65286	333450	2	0	0	50	10	22808448	0.0232765	1
ADRA2A	285613	547	-1	243360	83772	24102	1	0	0	50	10	22474686	0.0232805	1
LIPF	145689	327	40	230958	57564	448110	1	0	0	33	8	18477264	0.0233418	1
SIPA1L3	688670	605	-17	969696	299052	814554	3	1	0	26	6	15794532	0.0233491	1
ZNF280D	229613	626	9	586326	143286	603252	2	0	0	23	11	17238858	0.0235022	1
PAPD7	253408	557	28	305058	87360	671346	3	0	0	50	18	29249064	0.0235544	1
PREX2	14825	990	1	974532	244140	2171286	3	1	0	40	11	17056338	0.0235626	1
ATG4B	1268313	406	27	233766	58968	149526	1	0	0	50	13	24143574	0.0236689	1
DENND5B	300830	361	17	720954	192816	683982	4	0	0	26	7	15151266	0.0237846	1
SLC25A45	4112809	242	50	159354	49140	251082	2	0	0	50	16	20017764	0.0239469	1
BCAS1	163555	415	2	327756	93210	723528	2	0	0	47	8	26598624	0.02398	1
CLIC5	62331	701	13	243750	64662	258336	1	0	0	50	11	22063002	0.0241161	1
SDHAF2	1404745	245	58	96018	24492	259974	1	0	0	50	4	22773894	0.0241446	1
CPB1	276750	681	-16	238290	64974	399906	1	0	0	50	21	30260022	0.0241735	1
RNF146	113326	889	-6	193830	58890	43758	2	0	0	50	19	27289704	0.0243293	1
LTB4R	915114	220	38	180336	68406	52182	2	0	0	50	17	23352654	0.0243618	1
DCAF4L2	26672	994	-27	212394	66066	32526	2	0	0	50	15	25137216	0.024373	1
TUBB1	978901	125	28	250848	69264	166374	1	0	1	50	17	25515360	0.0249147	1
CCR9	222879	519	54	206154	55458	200772	1	0	0	50	18	23779626	0.0249188	1
STAC3	2162032	238	58	213642	52650	553878	2	0	1	50	17	27135498	0.0249706	1
ZIC2	323784	500	35	287196	88842	83304	1	0	0	50	9	23095254	0.0251934	1
METAP1	218494	549	21	222612	58422	296010	1	0	0	50	12	20317518	0.0252709	1
OXCT2	975799	388	39	275964	88140	5382	1	0	0	50	12	24600576	0.0253406	1
FBXO4	113456	795	23	224796	59280	247572	1	0	0	50	17	23698428	0.0253947	1
OPN1LW	2438903	NaN	17	203502	57876	191880	1	0	0	50	19	24089442	0.0255017	1
SMAD4	156084	422	41	313092	84474	445068	1	1	0	50	16	32456268	0.0255027	1
TRMT11	142337	297	11	269646	67314	490698	1	0	0	46	8	19683300	0.0255775	1
MYC	406323	204	23	248976	72306	110916	1	0	0	50	16	26021346	0.0256135	1
IDS	179393	NaN	3	313482	87828	345618	2	0	0	40	7	22358778	0.0257161	1
SEMA3G	1078407	229	62	428532	135174	476658	3	0	0	50	9	25932114	0.0259526	1
SAMSN1	157937	898	56	216840	52728	342810	1	0	1	50	18	22221576	0.0259773	1
TAF15	620019	235	8	339846	90948	656604	1	0	0	50	14	32230848	0.0262808	1
VIPR2	179290	348	-24	248820	70590	449748	1	0	0	38	12	22142016	0.0262935	1
CHRNA10	537999	403	23	238680	82134	161226	2	0	0	50	14	25286664	0.0263716	1
AMICA1	707709	293	56	227370	61854	626652	1	0	0	50	11	19120374	0.026396	1
DNAH8	229301	845	25	2577744	658242	4180644	7	0	2	22	8	21897096	0.0265315	1
KIAA0391	586870	321	38	328614	86970	629694	2	0	0	50	10	27757314	0.0266311	1
RINL	1989663	219	30	246246	79248	365508	1	1	0	50	14	23541960	0.0266532	1
MOS	344171	552	20	181818	61542	11700	1	0	0	23	7	12282738	0.0267579	1
GPR50	215822	NaN	-7	333216	102024	107640	1	0	0	50	19	37791000	0.02678	1
TRIM47	1727802	178	35	341484	112242	186264	1	0	0	50	12	28985502	0.0268018	1
SERINC2	748895	262	28	255060	73476	435708	1	0	0	50	19	27581970	0.0269345	1
PHF8	830265	NaN	30	629460	173862	548964	2	1	0	50	16	20967804	0.0269956	1
GABRB1	106512	689	24	267852	73086	418158	1	0	0	50	31	38593542	0.0271518	1
CHRNA4	1278630	332	62	337662	107874	120510	3	0	0	50	10	18867030	0.0271544	1
ELF2	358887	261	30	338052	99528	519714	1	0	0	49	18	36375534	0.0272286	1
AIM1L	1021101	217	22	348894	99216	866502	2	0	0	10	1	3174990	0.0272648	1
JAK2	255685	634	28	656682	160212	1261494	2	0	0	7	1	3428958	0.0272798	1
PGBD5	286328	478	10	256698	69498	415350	2	0	0	50	15	27680640	0.0273654	1
CPA3	306125	544	-14	242814	60450	428220	2	0	0	50	14	24961404	0.0273992	1
SIGIRR	2206786	344	58	224952	71058	302796	2	0	0	50	18	27247584	0.0274853	1
ST8SIA2	288853	578	-30	208962	59670	239616	1	1	0	34	11	16200912	0.027546	1
CLDN10	228898	397	50	166764	48750	181818	1	1	0	20	4	8742396	0.0277067	1
HOXD10	242935	874	15	189930	50856	90324	1	0	0	50	21	20230158	0.0277282	1
SAMD7	400118	622	17	250146	70200	565578	2	0	1	50	15	26712582	0.0277554	1
LTBR	2686552	198	48	242814	71682	370422	1	0	0	50	22	29818386	0.0277891	1
ZBTB3	2405109	248	44	303186	101400	78858	1	0	0	50	8	20624682	0.027859	1
AFM	331900	594	3	351702	83070	606060	1	0	0	50	11	27539226	0.0278955	1
STAM	488136	364	7	311142	80808	649584	1	0	0	50	21	33290946	0.0279151	1
LPCAT2	119965	430	-29	307164	87594	575172	1	0	1	50	11	23629476	0.0281987	1
SLC17A1	293308	635	30	264654	75114	456300	2	1	0	50	11	22577646	0.028278	1
PTPRB	159250	454	-26	1257126	343434	1338714	5	1	0	50	17	30256590	0.028344	1
MPPE1	323758	148	39	224874	62244	339066	2	0	0	50	14	22494108	0.0283683	1
MLC1	909819	215	25	211536	64116	343512	2	0	0	50	16	23024664	0.028758	1
SYNE2	525935	430	41	3986970	981084	4849884	4	0	0	12	0	16547388	0.0289985	1
POFUT2	596236	334	45	267696	74178	447408	1	1	0	50	23	29259360	0.0291877	1
FRS3	429684	341	47	267462	83304	166608	1	0	0	50	17	24511032	0.0292932	1
CDC25A	1116598	151	36	301470	80184	688662	2	0	1	50	15	30794712	0.0293776	1
NPFF	1469374	191	55	63726	18642	114660	1	0	0	50	9	23501478	0.029383	1
TLE3	300053	417	28	438126	122304	497484	1	0	1	38	6	25200474	0.029385	1
CCIN	858124	257	46	320424	93522	28548	1	0	0	50	17	29965416	0.0294205	1
RNF128	149556	NaN	17	311844	90402	349362	2	0	0	47	11	25638288	0.029532	1
NR4A1	468067	234	41	321126	104988	201006	2	0	1	50	9	23357490	0.0296032	1
MFF	251488	144	18	192348	55926	473148	1	0	0	29	8	12372672	0.0296135	1
TOR3A	345937	301	4	221520	62556	270270	2	0	0	50	18	25600302	0.0297829	1
GRM3	123690	1072	-18	484614	136890	285012	2	0	0	9	3	6124794	0.0297854	1
RNF168	1173736	125	34	322608	84084	264186	1	0	0	50	15	27394536	0.0298284	1
SSFA2	180253	346	18	722904	200460	686790	2	0	0	26	5	11751948	0.029892	1
GTPBP10	138505	1085	-5	223392	57876	454194	1	0	0	50	20	23705448	0.0301579	1
ACVRL1	493265	371	27	279630	82602	261612	1	0	1	50	16	23043696	0.0305332	1
FAM171A2	NaN	NaN	NaN	432354	154752	161226	1	0	0	50	30	53804712	0.0306492	1
FBXW5	1979517	188	34	311298	94224	203346	2	0	0	50	10	23443368	0.0306643	1
C21orf59	265057	182	52	168636	41730	273780	1	0	1	50	24	21577374	0.0307197	1
IL1RL1	240161	588	9	320346	82602	449982	1	0	0	50	17	28041858	0.0308368	1
OR9G4	384896	828	-34	176124	53898	31824	2	0	0	50	14	16483350	0.030868	1
RNF207	627248	240	31	358254	102960	401310	1	0	0	50	8	22284834	0.0308968	1
ADAMTSL1	313133	527	-18	978432	285870	1101672	2	1	0	46	15	29793270	0.0309257	1
SLC22A13	301168	437	22	302172	94224	443196	2	0	0	31	10	22523358	0.0310372	1
PAPOLA	328369	576	19	428766	114582	965016	1	0	0	12	1	15198066	0.0311217	1
OR4C6	1295	1091	-20	167700	49452	26676	2	0	0	50	19	19508970	0.0311758	1
FAM47B	6541	NaN	-14	347646	106314	27144	1	0	0	50	16	29725878	0.0311873	1
BAP1	1078407	229	62	409110	118326	591552	1	0	0	50	9	25932114	0.0313839	1
NCL	1052303	216	43	407082	104208	851994	1	0	0	50	10	27120678	0.0316601	1
USP44	442533	328	13	399048	106158	215514	2	0	0	50	14	36580752	0.0317291	1
CUEDC1	873797	222	6	218166	61932	365976	1	0	0	50	19	22978332	0.031756	1
SLITRK1	9008	874	-31	376350	112944	45162	1	0	0	50	7	21661770	0.0317615	1
DBR1	190056	464	9	309582	79560	312858	1	0	0	50	17	28025400	0.0320475	1
POLG2	1306314	184	23	273234	75426	413712	1	0	0	50	24	27542268	0.0322259	1
KRT19	1445853	325	-22	218166	68016	235404	1	0	0	50	16	18052788	0.0323514	1
MYO3A	63308	873	-6	930618	235404	1300104	2	0	4	50	17	29865966	0.0324077	1
KIAA2022	251853	NaN	7	843180	224562	123084	2	0	1	50	20	31215990	0.032419	1
CCDC17	873800	161	27	335946	112632	84942	1	0	0	50	15	25048218	0.0325397	1
POU4F1	41876	1004	-1	220584	75192	44928	2	0	0	50	15	20785050	0.0325804	1
HAUS5	1162794	390	27	351624	110760	550134	1	0	0	50	12	25191582	0.0327133	1
MMP16	27285	939	-34	373620	97656	511056	2	1	0	50	5	18425160	0.0329323	1
RIOK1	789838	250	17	337194	77220	674388	2	0	1	50	13	28385448	0.0330829	1
GAD2	101835	680	-1	340470	85878	722592	1	0	1	50	16	26752908	0.0331049	1
MID1	117200	NaN	14	374556	102804	414882	1	0	0	50	16	29550144	0.033377	1
BCAM	920101	196	-3	346320	109278	414648	1	0	0	50	12	23391186	0.0335115	1
ENC1	293932	567	26	322764	93288	12870	2	0	0	50	14	28248168	0.0335129	1
ARHGEF11	958228	350	36	878826	255840	2138292	2	2	0	50	15	26575146	0.033531	1
ZNF182	550680	NaN	20	368238	89700	168012	2	0	0	50	19	30720924	0.0335965	1
KCNA7	2070141	200	35	238290	83460	32058	2	0	0	50	14	20875296	0.0336123	1
RSPO2	187803	942	-9	142506	32526	451386	1	0	0	13	1	4683978	0.0336316	1
CYTL1	76400	557	36	75348	24102	136890	1	0	0	50	11	28565862	0.0337082	1
COL6A2	742075	538	10	628992	188604	894348	4	2	1	31	12	14732016	0.0337951	1
HEPH	282730	NaN	4	686712	183534	530946	2	0	1	11	1	5551182	0.0339316	1
S100A13	1555611	183	33	57486	14352	310518	1	0	0	50	14	26575146	0.0340097	1
GTPBP4	338115	407	30	368160	93054	745056	1	0	1	50	17	29303274	0.0343892	1
SESN1	385493	465	26	316992	79170	394758	2	0	0	50	15	28301286	0.0349419	1
OXCT1	109769	687	11	299208	81510	775008	2	0	0	47	15	26670150	0.0349434	1
LYPD1	46944	848	8	80106	21450	153972	1	0	0	50	10	26974662	0.0350096	1
KRT8	1781225	288	27	270270	76284	344214	2	0	0	50	12	20559318	0.0350291	1
COX7A2	394127	423	-3	66066	18642	180180	1	0	0	50	14	29630562	0.035049	1
PDILT	212375	823	0	333918	87048	608868	1	0	0	50	13	23391810	0.0351248	1
SERINC1	140855	973	-19	258570	69030	360126	2	0	1	50	23	31957770	0.0351351	1
ATP4A	1081638	390	41	578136	169260	682110	4	0	0	16	4	7120542	0.0351737	1
SAMD3	84835	891	27	304902	73944	348894	2	0	0	50	13	24456432	0.0351806	1
CENPT	1039476	143	49	307710	98046	422370	2	1	0	50	11	21975564	0.0353514	1
MSH4	146770	535	-10	533832	142194	808470	2	0	1	50	21	29771352	0.035382	1
TBC1D10A	622382	211	50	283062	82212	295308	1	0	0	50	17	21594300	0.0354522	1
WDR12	596746	392	31	246012	62868	487890	1	1	0	19	4	10283364	0.0355514	1
RPL30	625892	272	35	68874	16770	310752	1	0	0	50	14	30353310	0.0356603	1
CERKL	216512	380	20	320190	84864	515034	2	0	0	50	16	29511456	0.0356612	1
MITF	48041	436	-15	341874	87750	414414	1	0	0	49	14	21979074	0.0357669	1
HIST1H2AH	227588	622	29	67158	23868	98748	1	0	0	50	11	23863242	0.0359214	1
NLRC5	804832	154	53	1044810	309816	1999998	2	1	0	50	11	23910042	0.0361237	1
CES3	993495	135	41	321672	91572	467532	2	0	1	50	20	34767096	0.036202	1
EPHB6	284406	645	18	556452	175734	614016	4	0	0	9	2	5104944	0.0363431	1
FDXACB1	437513	221	22	346632	96330	245466	1	0	0	50	17	23454600	0.0363722	1
CYC1	2720766	211	27	178152	56784	149526	2	0	0	50	25	22948614	0.0364191	1
TMPRSS11A	212678	809	4	242268	62400	550134	1	0	0	20	7	11989224	0.0365316	1
TCF12	203021	599	27	419250	113802	1150110	1	0	0	50	12	26795886	0.0366506	1
PDHX	663753	258	6	300768	91884	429156	2	0	0	50	20	31985538	0.0368925	1
PUS3	611330	414	14	269724	71448	177372	2	0	0	50	17	25305618	0.0369849	1
PCCA	139575	733	33	420888	112398	1139580	1	1	0	50	21	32819358	0.0369935	1
SLAMF6	1145424	590	26	189150	51636	465192	2	0	1	50	23	22419072	0.0371139	1
CCDC39	182757	1031	2	551304	127764	393588	2	0	0	18	6	8712444	0.0371575	1
PRCC	1649536	208	53	267696	83304	374166	2	0	0	47	17	24820614	0.0375553	1
PCSK2	536476	528	-40	359346	99528	545922	2	1	1	46	6	17106882	0.03784	1
IL3	365169	484	35	87282	24336	186264	1	0	0	50	8	22588098	0.0378908	1
TMOD1	523548	420	35	206154	54990	448578	1	0	0	26	12	13203372	0.0380703	1
PDZD7	1020226	247	40	281268	89856	303030	2	1	0	50	17	25730952	0.038186	1
BRCA1	1466229	201	27	1078272	267228	1091376	2	0	0	11	2	5669430	0.038234	1
RPE65	201619	477	-16	308178	79326	575172	2	1	0	50	17	28020486	0.038498	1
CKM	1280459	215	23	216528	58188	258102	2	1	0	50	23	24953604	0.0386105	1
ACTG2	1036341	284	45	213954	58656	356850	2	0	0	37	21	22892298	0.038665	1
PTPN14	464456	404	-8	666042	183846	1316952	2	0	0	45	5	28496598	0.038778	1
C11orf88	401074	326	18	115050	28860	342576	1	0	0	50	8	29008044	0.0388904	1
CLEC16A	378690	430	37	594984	165516	987246	2	0	0	14	5	8443890	0.0389127	1
GRHL1	913916	234	40	355836	92742	643968	1	0	1	50	20	29319654	0.0390501	1
XCL1	389559	440	15	63648	19422	145548	1	0	0	50	15	27052194	0.0392062	1
PRPF31	735613	439	-53	283452	79716	483210	1	0	1	50	19	22958910	0.039272	1
RUSC2	1081620	300	28	811980	263250	530946	2	0	0	50	16	22632402	0.0395598	1
TMEM128	146135	584	35	82446	20982	181584	1	0	0	50	11	26506116	0.0396219	1
TXNRD1	1237281	168	29	371436	103116	645840	1	1	0	50	15	22638720	0.0396333	1
FRMD1	142012	702	-17	310362	88140	290862	2	0	0	50	23	34893768	0.0398103	1
ZNF408	965022	176	48	392340	125034	217386	2	0	0	50	9	22414938	0.0398161	1
TAPBP	1456953	262	30	271908	91494	347490	2	0	0	14	1	7573878	0.0398882	1
SNTG1	2777	1189	-32	301236	78780	731016	1	0	1	50	13	19185582	0.0398884	1
FAM171A1	211657	716	8	487422	145080	283608	1	1	0	50	15	29203512	0.0399414	1
TSHB	605838	601	1	78858	20826	110448	1	0	0	50	14	30931446	0.0399801	1
LCA5	300263	564	0	394524	101088	288288	1	0	0	50	10	21940698	0.0400086	1
VPS13B	209453	862	27	2298816	626886	3542058	5	2	0	17	5	18441696	0.040021	1
TRIM10	1932849	486	48	283530	81042	409266	2	0	1	50	13	20563686	0.0400455	1
AMOTL2	303429	189	21	423072	133614	396396	1	0	0	50	15	26926302	0.0405641	1
PHF12	1834230	220	37	561756	162474	693810	3	0	0	50	11	24730992	0.0406394	1
HSPA6	741254	448	41	344604	107484	20358	3	0	0	50	26	26619606	0.040936	1
ALKBH8	234842	643	-2	379938	97188	203346	1	0	1	50	12	24020958	0.0410178	1
SH2D3C	1194942	179	58	493272	151632	418860	2	0	1	50	10	29303898	0.0411519	1
MMP20	530118	436	17	275340	73320	456768	2	0	1	50	15	21620742	0.0413108	1
SPTY2D1	637558	457	28	379704	106548	310752	1	0	0	50	17	24764922	0.0414063	1
QRICH1	1848854	185	39	430014	123864	518310	1	0	0	50	14	24731382	0.0414798	1
LCNL1	1979517	188	34	89544	28158	157950	1	0	0	50	10	23443368	0.0416433	1
DEF6	682809	264	39	355836	97656	291330	2	0	0	50	18	31795764	0.0418232	1
SNX27	1294954	173	29	301626	80496	532818	2	0	0	50	19	28045992	0.0419523	1
BRD2	1276842	431	40	444522	128778	511290	1	0	0	50	15	24619920	0.0420455	1
DYNC1I2	354433	344	33	369408	95082	460512	1	0	0	50	18	24518442	0.0420816	1
NLN	407983	149	33	403338	102804	794898	1	0	1	50	21	27141582	0.0422609	1
SAMHD1	817783	225	47	362778	92352	767286	1	0	0	25	7	15704364	0.042283	1
LGR4	345497	337	-18	535938	148278	826488	1	1	0	50	15	29455062	0.042323	1
PDLIM7	1120311	347	41	281658	79170	256230	2	0	0	50	18	24868428	0.0424879	1
SPAST	378148	197	28	348270	99840	633438	1	0	0	20	7	15703584	0.0426013	1
MID2	167346	NaN	49	414648	110448	399672	1	1	0	50	16	27857778	0.0429038	1
CPT1B	1073094	203	43	441012	119418	850824	2	0	0	50	10	25378626	0.0429163	1
MEP1B	342655	617	11	403416	102960	425412	1	0	0	39	11	20724912	0.0429554	1
SCN9A	93566	908	-9	1122264	290628	639522	3	0	0	9	2	6455514	0.0429784	1
IRF2BP1	883734	203	39	303108	107562	3744	2	0	0	50	14	21943662	0.0430266	1
RUNDC3A	1009890	175	40	256308	71994	221364	2	0	1	21	9	13765986	0.0430381	1
LSR	767246	472	7	356382	108576	380952	1	0	1	50	12	21520356	0.0430999	1
STAT2	2869106	184	52	487110	132522	1086696	1	0	1	50	18	29719404	0.0431353	1
GLE1	1917147	160	39	401310	106704	592254	1	0	0	50	17	27463020	0.0434135	1
MYO1F	674374	214	-7	625326	171444	927576	3	0	1	50	14	29366766	0.0435991	1
BCL6	88374	374	24	393666	110136	328302	1	0	0	50	15	22710402	0.043927	1
VWA5B2	NaN	NaN	NaN	662532	226902	0	1	0	0	50	30	53715636	0.0441298	1
DYNC1I1	184459	747	-7	370812	97656	883350	2	0	0	39	13	24960780	0.044143	1
POLB	524868	327	41	200538	47502	870480	2	0	0	7	1	5060016	0.0441835	1
SLC11A1	734742	197	37	305136	94770	583128	2	0	0	39	14	21602568	0.0442344	1
RYR2	86856	1024	-24	2846844	738036	2923596	8	0	2	17	4	10514088	0.0442628	1
SLC22A6	2447828	398	48	306696	97656	249210	2	0	0	50	12	19391970	0.0443778	1
SEMG2	842540	324	25	329940	81666	87750	2	0	0	50	16	25716444	0.0444684	1
SPINT1	1036414	172	51	297570	83850	461916	2	0	0	50	15	22088040	0.044503	1
TMEM214	1257014	290	34	385320	114036	774774	2	0	0	29	6	15989688	0.0445805	1
HHIPL2	227631	467	-6	401622	115284	462852	1	1	0	50	17	23000250	0.0446873	1
PRKD3	482178	231	38	508170	133224	782730	3	0	0	42	13	21696636	0.04474	1
CTCFL	181464	562	10	380328	95160	608400	2	1	0	50	15	27977508	0.0450199	1
SHC1	1612870	224	35	322218	98748	567918	2	0	2	50	15	23622378	0.0452359	1
FAM127C	304745	NaN	42	61932	18564	33696	1	0	0	50	16	22962342	0.0454021	1
PLEKHO2	556478	205	50	266058	83304	188370	2	0	0	50	16	20388810	0.0454702	1
QRFP	727815	241	22	71760	24180	22698	1	0	0	50	16	22725144	0.0457868	1
DYNLL1	1552470	216	46	53820	12168	102258	1	0	0	50	18	21960432	0.0457999	1
GRN	1062294	172	38	336570	91650	386100	2	0	0	50	21	31433844	0.0458584	1
NCDN	1049488	388	34	387660	131352	335556	1	0	0	50	10	16482648	0.046348	1
CYP7B1	8894	1018	22	284622	75972	308880	2	0	0	50	19	24537474	0.0464349	1
DGKA	2080397	229	31	426894	111306	1122264	3	0	1	50	20	25198992	0.0469144	1
ZMAT1	262044	NaN	16	367224	86502	259740	2	0	0	46	14	24838866	0.0470401	1
SAMD9	362550	625	8	890292	226824	51246	2	0	0	50	15	21462714	0.0471572	1
CPEB3	423765	469	33	392964	112476	831168	1	0	0	37	10	16120026	0.0471778	1
MS4A14	433906	899	24	378066	103038	280098	2	0	0	50	13	24064950	0.0474632	1
RBMS3	30243	808	-11	262860	68250	661518	1	0	0	15	4	8385312	0.0476026	1
SNAPC3	201198	650	5	235638	61542	406224	2	0	1	24	8	10861734	0.047626	1
SLC9A5	1155617	142	51	492492	151710	585936	2	0	0	50	8	22677642	0.0476872	1
SDK2	182941	571	-22	1207284	359346	804258	2	0	0	25	5	14806116	0.0477348	1
LNP1	376655	410	13	103038	25428	164268	1	0	0	50	14	33610824	0.0478619	1
ATP2C1	313762	475	19	568854	148122	1404234	1	1	0	50	14	28384746	0.0479767	1
KCNQ2	1314528	298	49	492648	150150	558792	3	0	0	27	6	14638728	0.0482265	1
ABCB7	183021	NaN	-5	424086	120198	501462	2	0	0	50	15	29595150	0.0482713	1
SNCB	579630	359	40	78468	20982	197964	1	0	0	50	15	26935506	0.0483126	1
SIGLEC5	443199	644	-23	303498	91494	321984	2	1	0	50	13	17963166	0.0483951	1
CHST15	149497	632	19	317460	82680	280098	2	0	0	31	9	15456402	0.0484103	1
ZNF366	447936	344	28	415428	111306	214812	2	0	0	50	14	27466374	0.0484477	1
SMARCD2	1446139	380	27	296322	88374	405522	2	0	0	50	18	23645544	0.0485035	1
PLXNA3	2220716	NaN	41	1031238	312858	820404	4	1	0	50	12	19745934	0.0485715	1
GALNT13	21842	1035	-13	319488	80886	518778	2	0	0	24	9	15574494	0.0486033	1
GABBR2	398895	584	32	527280	150852	917280	2	0	0	18	3	15216396	0.0486463	1
FYB	171734	367	-6	474552	124956	669240	4	0	0	50	19	26113464	0.04874	1
MAGEC3	17504	NaN	-11	428922	115830	384462	1	0	1	24	8	16385382	0.049019	1
SPHK1	1622536	209	24	258804	86814	97578	2	0	0	50	24	25886718	0.0490822	1
SYNPO2L	1042853	166	43	526656	187044	81900	2	0	0	50	13	32577246	0.049278	1
SLC39A6	365879	399	35	429312	112632	488592	2	0	1	50	13	26525304	0.0493396	1
DPP8	620582	187	39	517608	132210	1032876	1	0	0	33	4	16014180	0.0494255	1
ZHX2	426706	533	13	455286	133926	80028	3	0	0	50	18	22930908	0.0494817	1
