# Supplementary material for: BRCA locus-specific loss of heterozygosity in germline BRCA1 and BRCA2 carriers
Source: Nat Commun. 2017 Aug 22;8:319. doi: 10.1038/s41467-017-00388-9 (PMC5567274; doi:10.1038/s41467-017-00388-9)
Supplement: Supplementary file 6 — Supplementary Data 5 [file 41467_2017_388_MOESM6_ESM.xlsx]

## Sheet: Supplementary Data 5
Supplementary Data 5: MutSigCV Analysis of TCGA BRCA dataset
gene	from mutect subset	from varscan subset	expr	reptime	hic	N_nonsilent	N_silent	N_noncoding	n_nonsilent	n_silent	n_noncoding	nnei	x	X	p	q
DCAF11	DCAF11	DCAF11	992350	355	19	392686	106232	905226	18	1	3	14	28	10244626	0	0
TPT1	TPT1	TPT1	680643	296	78	129850	29204	320460	16	0	0	29	53	15189510	0	0
TPTE	TPTE	TPTE	30271	1268	-81	408170	103390	1517628	54	18	33	0	51	1621018	0	0
IFI27	IFI27	IFI27	200295	605	47	82516	28028	128772	6	0	0	50	124	32040218	0	0
TP53	TP53	TP53	2069567	213	34	302722	83594	525378	77	0	2	4	3	2181578	9.99201e-16	3.14115e-12
MAPRE3	MAPRE3	MAPRE3	1222544	290	33	205114	50666	362796	9	0	2	10	18	5526612	3.20843e-12	7.56468e-09
TBP	TBP	TBP	425191	598	-16	240982	65954	363090	10	2	0	6	8	2538690	2.52665e-11	5.29529e-08
RBMX	RBMX	RBMX	275533	NaN	28	307426	64484	388962	42	11	8	0	19	453446	3.44728e-11	6.50225e-08
PABPC1	PABPC1	PABPC1	1141833	276	41	454426	123578	729708	81	6	5	1	41	2661974	1.58792e-09	2.72285e-06
RB1	RB1	RB1	349930	450	41	676984	172970	1648458	11	0	0	2	1	3146682	1.39686e-08	2.19563e-05
TOMM70A	TOMM70A	TOMM70A	377740	361	20	436296	113778	727062	9	0	0	5	8	4088952	1.96168e-08	2.84625e-05
ISG20L2	ISG20L2	ISG20L2	1851672	180	37	243922	70658	264012	8	1	1	14	22	9007278	7.0065e-08	9.43976e-05
LCE4A	LCE4A	LCE4A	169158	818	24	70462	18914	48804	5	0	1	7	21	3787896	8.94557e-08	0.000112488
PRAMEF5	PRAMEF5	PRAMEF5	NaN	NaN	NaN	660520	187964	1631994	35	5	5	2	15	3134726	1.97255e-07	0.000232539
IL32	IL32	IL32	1626425	234	44	140630	34888	362208	5	0	3	12	19	5645290	2.81219e-07	0.000312021
MRPL45	MRPL45	MRPL45	1101194	504	10	205114	53900	502740	11	0	1	12	15	7964460	6.35524e-07	0.000665958
ASPN	ASPN	ASPN	NaN	NaN	NaN	274890	69384	341922	7	0	2	2	7	1726074	8.22777e-07	0.000816801
FAM90A1	FAM90A1	FAM90A1	172474	438	26	314286	100548	356916	8	3	5	6	25	2850918	1.74833e-06	0.00164885
DCP1B	DCP1B	DCP1B	232517	618	29	429828	125244	564186	9	0	0	2	1	1000874	2.05462e-06	0.00184544
RPL14	RPL14	RPL14	195734	546	20	156310	42728	227850	5	1	0	5	16	3398248	2.83995e-06	0.00241023
RAB40B	RAB40B	RAB40B	855855	243	21	192766	59192	312816	10	2	1	18	34	10047352	2.93899e-06	0.00241023
PPIAL4A	PPIAL4A	PPIAL4A	NaN	NaN	NaN	346920	93198	38212356	5	4	0	0	4	38305554	3.43048e-06	0.00269608
GLYR1	GLYR1	GLYR1	706891	195	33	398468	108388	941976	5	3	0	24	48	16534854	4.37334e-06	0.00329959
RLIM	RLIM	RLIM	289586	NaN	13	430024	124754	300762	2	4	463	0	467	425516	7.58731e-06	0.00530044
SPAG8	SPAG8	SPAG8	847663	227	54	398468	117502	707070	7	0	0	1	0	1162476	1.03848e-05	0.00699563
CBWD1	CBWD1	CBWD1	230380	398	-4	305662	75362	670026	17	0	7	3	15	2373756	1.32639e-05	0.00862702
PLSCR1	PLSCR1	PLSCR1	123426	671	-12	232064	58702	409836	8	1	1	1	3	659344	1.83805e-05	0.0115564
B4GALNT1	B4GALNT1	B4GALNT1	1329939	344	52	363188	119266	419244	6	0	1	50	105	28802592	1.95096e-05	0.0118707
KRTAP4-5	KRTAP4-5	KRTAP4-5	996799	468	-7	128184	32928	28812	5	1	0	17	55	5477220	2.65082e-05	0.0156249
SRA1	SRA1	SRA1	706371	319	29	164934	48804	442470	7	0	0	0	0	491274	4.08849e-05	0.0233688
PLAC4	PLAC4	PLAC4	187016	530	-16	96922	36260	10290	6	0	0	30	79	22537256	5.35397e-05	0.0297019
CNDP1	CNDP1	CNDP1	162886	941	13	359072	101920	773220	6	1	0	1	2	1455202	8.04451e-05	0.043353
KBTBD6	KBTBD6	KBTBD6	314264	337	66	461090	134260	54978	4	0	0	5	3	3812004	0.000170193	0.0844784
ATP2A1	ATP2A1	ATP2A1	1167826	218	55	702954	208740	1220688	5	0	1	9	13	7027286	0.000190475	0.0921215
WBP1	WBP1	WBP1	1069803	343	45	184436	57232	308112	4	1	0	4	9	2070936	0.000204683	0.0965183
RPL10	RPL10	RPL10	2277674	NaN	40	155134	41552	390138	7	0	2	50	51	21869092	0.000251627	0.113735
PTEN	PTEN	PTEN	259678	300	34	296744	68992	507738	7	0	2	4	5	2116898	0.000384124	0.168496
TBX6	TBX6	TBX6	2171952	164	62	297528	97314	305760	3	0	2	10	26	12480496	0.000418621	0.179455
PAX2	PAX2	PAX2	1089188	481	19	336140	88690	685902	5	0	1	9	6	3454598	0.000457897	0.190169
M6PR	M6PR	M6PR	299430	416	11	198058	53900	392490	4	0	2	24	101	18876270	0.000463779	0.190169
RETNLB	RETNLB	RETNLB	129526	941	-3	80066	21658	182574	2	0	0	30	79	23203852	0.000492924	0.190632
PCIF1	PCIF1	PCIF1	725555	209	59	498526	140924	570066	5	1	0	19	18	10989034	0.000496213	0.190632
GATC	GATC	GATC	1563159	216	45	96236	29302	333396	4	0	1	50	80	27378652	0.00050201	0.190632
RCSD1	RCSD1	RCSD1	520615	405	14	289394	85456	351918	4	1	0	42	97	26420310	0.000505335	0.190632
SMTNL2	SMTNL2	SMTNL2	1239739	318	24	316148	100156	350448	4	1	1	50	72	22442000	0.000612605	0.22342
PRH2	PRH2	PRH2	NaN	NaN	NaN	115542	36162	218736	5	0	0	50	286	67458692	0.000617387	0.22342
HRC	HRC	HRC	2011861	267	47	506954	116914	305466	4	1	0	6	8	3924704	0.000631001	0.22342
LCOR	LCOR	LCOR	989428	512	43	303702	85260	284592	2	0	0	1	0	8543052	0.000639629	0.22342
FAM157B	FAM157B	FAM157B	NaN	NaN	NaN	265776	80850	0	3	0	0	50	286	67284644	0.000673972	0.231136
SMARCC2	SMARCC2	SMARCC2	2878044	171	40	882980	248920	1620234	12	2	4	13	31	11196500	0.000788485	0.254694
CBFB	CBFB	CBFB	1068656	125	48	144942	35868	302526	2	0	1	50	68	29692334	0.00079438	0.254694
AVIL	AVIL	AVIL	1106109	238	40	587706	157290	1021650	5	1	2	22	16	9427796	0.000796678	0.254694
FOXD4L4	FOXD4L4	FOXD4L4	0	1096	-26	550760	184828	11308122	7	8	3	0	11	11492950	0.000862619	0.271179
TCTEX1D2	TCTEX1D2	TCTEX1D2	1164213	231	36	105056	25774	314286	3	0	0	50	61	24629948	0.000891149	0.272015
C6orf89	C6orf89	C6orf89	836025	244	43	254996	66346	396900	4	1	0	50	68	31014746	0.000894121	0.272015
PCDHB4	PCDHB4	PCDHB4	915569	724	-11	529298	172774	41160	21	2	0	39	83	15642074	0.00109753	0.328598
IRS4	IRS4	IRS4	110759	NaN	29	840840	269892	36456	16	0	0	1	5	979314	0.00116327	0.342838
TDG	TDG	TDG	1190703	281	40	298998	74088	507150	9	1	5	1	11	1707944	0.00124094	0.360102
MRPL12	MRPL12	MRPL12	3745109	205	30	137494	42728	316638	2	2	0	14	10	6299538	0.00129758	0.370832
PRB4	PRB4	PRB4	311837	673	-1	165718	57134	279888	12	0	1	0	1	337022	0.00140507	0.392062
APOBEC3B	APOBEC3B	APOBEC3B	1413709	372	44	276654	69972	375144	3	0	0	8	27	7424872	0.00141722	0.392062
PLSCR3	PLSCR3	PLSCR3	1911735	206	36	202174	65954	302820	6	0	0	12	26	10339588	0.00143422	0.392062
RPL29	RPL29	RPL29	1045639	224	36	112896	31752	201096	2	0	0	7	1	2289280	0.00157819	0.419623
NF1	NF1	NF1	462449	396	26	2043202	546056	3521238	13	1	10	5	21	6042778	0.00157954	0.419623
MSI1	MSI1	MSI1	1597755	182	50	264600	72618	656502	3	1	1	17	37	10706794	0.00168948	0.442597
TFE3	TFE3	TFE3	834140	NaN	41	390726	127890	346920	5	0	0	13	27	7519932	0.00176556	0.447035
ANKRD30A	ANKRD30A	ANKRD30A	53742	1067	-43	993720	230496	1309770	28	2	4	2	8	2030266	0.00176873	0.447035
MAGI1	MAGI1	MAGI1	74202	843	-10	1083684	300762	1910412	10	0	6	3	7	2772812	0.00190269	0.472218
TBX21	TBX21	TBX21	1118277	217	27	367500	111132	283710	3	0	1	45	42	23398578	0.0019698	0.482525
HIST2H3D	HIST2H3D	HIST2H3D	681585	560	28	89768	30478	28518	3	0	0	28	84	17507210	0.00203131	0.491212
P4HTM	P4HTM	P4HTM	1799657	241	41	390334	116522	326046	6	0	0	26	38	15394722	0.00225625	0.538702
PAMR1	PAMR1	PAMR1	646177	410	0	522046	142394	591234	12	2	1	11	17	4930282	0.00288429	0.663456
SYNRG	SYNRG	SYNRG	559565	201	27	947954	258622	1330350	7	1	3	1	7	2446962	0.00295734	0.669221
SYNGR1	SYNGR1	SYNGR1	932556	250	69	209426	60172	247842	2	0	1	30	50	18707318	0.00298031	0.669221
PRAMEF10	PRAMEF10	PRAMEF10	118495	792	12	329476	93590	94668	69	9	1	0	10	188258	0.00307055	0.681374
C1QTNF5	C1QTNF5	C1QTNF5	NaN	NaN	NaN	162386	55174	517440	3	0	0	5	11	4753882	0.00313581	0.687764
ELAVL3	ELAVL3	ELAVL3	1255985	265	32	256564	75068	338100	5	0	0	10	13	6594322	0.00327764	0.710432
CDH1	CDH1	CDH1	924096	240	30	617008	179438	894936	3	0	4	18	23	10334884	0.0033145	0.710432
TWSG1	TWSG1	TWSG1	499362	387	43	162876	39396	226674	2	0	1	36	97	23802142	0.00369988	0.784125
RP1L1	RP1L1	RP1L1	99570	456	15	1612198	509012	198450	15	4	0	19	43	9008944	0.00388203	0.813588
EDC3	EDC3	EDC3	635020	206	51	355250	100744	363678	4	1	0	43	55	24297924	0.00394606	0.816396
TAS1R1	TAS1R1	TAS1R1	628180	259	38	593978	155134	308112	6	2	0	26	68	18325118	0.00399333	0.816396
PPRC1	PPRC1	PPRC1	1029829	187	42	1112202	372204	716184	5	0	1	9	35	10441410	0.00409698	0.816396
NDUFA10	NDUFA10	NDUFA10	271696	569	17	259210	65954	578592	3	0	1	18	46	12406604	0.00413782	0.816396
OR2G6	OR2G6	OR2G6	112460	903	-20	213150	66444	35280	5	1	0	9	29	4743004	0.00416852	0.816396
LRRC23	LRRC23	LRRC23	2704950	211	47	286944	78498	504504	5	0	2	10	30	7104118	0.00418705	0.816396
NKTR	NKTR	NKTR	350455	445	42	1039388	269794	765282	7	1	0	10	20	9667798	0.00419841	0.816396
NUS1	NUS1	NUS1	190019	639	3	205604	58408	278712	6	0	0	26	62	18151462	0.00444067	0.854693
TEAD2	TEAD2	TEAD2	2183690	309	30	315462	92610	657678	5	0	0	2	0	1532524	0.00453225	0.859569
IMMP1L	IMMP1L	IMMP1L	124843	916	-4	121814	31948	264012	2	1	1	36	83	21596946	0.00455715	0.859569
MUC4	MUC4	MUC4	920866	365	49	832118	233044	1076334	185	52	3	0	55	1309378	0.00465092	0.86252
PIGT	PIGT	PIGT	1037999	382	35	400134	124068	480984	4	0	0	25	31	12390042	0.00466425	0.86252
ERCC6	ERCC6	ERCC6	NaN	NaN	NaN	1055460	285768	1293894	11	1	4	42	242	58356060	0.00486207	0.890373
FOLH1B	FOLH1B	FOLH1B	116674	1062	-16	322812	82026	890526	3	0	0	6	4	3866590	0.00526238	0.954414
LILRB3	LILRB3	LILRB3	717623	458	-6	441686	130732	400428	37	1	10	2	52	1809668	0.00532352	0.95457
SLC16A1	SLC16A1	SLC16A1	601487	276	16	344372	102214	459228	5	0	0	4	13	4291518	0.00536446	0.95457
FYB	FYB	FYB	171734	367	-6	596232	156996	840840	4	1	3	7	19	6117944	0.00546195	0.962835
DNAJC30	DNAJC30	DNAJC30	1197825	214	52	149744	51058	123774	2	0	0	50	103	32282376	0.00554332	0.968131
SETD7	SETD7	SETD7	400132	191	15	262738	69188	455406	4	0	3	19	71	15091510	0.00575341	0.990977
THPO	THPO	THPO	1447013	268	44	277340	39592	363384	3	0	0	15	28	11302536	0.00577921	0.990977
AXL	AXL	AXL	1180169	214	15	627396	184338	1039290	9	1	3	8	30	6082664	0.0060044	1
CST4	CST4	CST4	189028	819	-21	100352	27832	162582	4	0	0	1	0	307426	0.00607303	1
AQP7	AQP7	AQP7	982082	163	21	238140	73206	361914	2	0	0	6	12	5608344	0.00609045	1
KRTAP4-9	KRTAP4-9	KRTAP4-9	NaN	NaN	NaN	147882	38220	9114	5	1	0	2	6	1362102	0.00615404	1
NRXN2	NRXN2	NRXN2	1897094	411	56	1220198	393862	1044876	10	1	5	3	8	2807112	0.00641093	1
PHF2	PHF2	PHF2	421433	612	29	775474	216776	894936	8	2	2	6	22	6744360	0.00678872	1
RBP5	RBP5	RBP5	2422791	224	38	98588	25480	181104	2	1	0	7	3	2666678	0.00688143	1
KLHDC9	KLHDC9	KLHDC9	689033	250	23	252056	65758	174930	3	0	1	50	99	27018698	0.00714166	1
ZFYVE19	ZFYVE19	ZFYVE19	1023960	172	48	331534	96530	547428	3	0	3	2	9	2589160	0.00748703	1
DCUN1D4	DCUN1D4	DCUN1D4	70055	766	17	221970	48216	597408	3	0	3	38	107	24777732	0.00756845	1
RHCE	RHCE	RHCE	667862	185	32	300468	79380	779982	3	1	1	46	92	29474088	0.00766113	1
PIK3C2B	PIK3C2B	PIK3C2B	482894	188	34	1148658	331044	1839558	5	1	5	3	12	3771432	0.00787527	1
FOXO3	FOXO3	FOXO3	346225	428	34	454916	141904	130830	4	0	1	48	99	30965844	0.0080176	1
PRSS27	PRSS27	PRSS27	1803069	200	47	202664	59878	155526	2	1	0	42	56	21203672	0.00803893	1
KPNA7	KPNA7	KPNA7	NaN	NaN	NaN	360346	106232	0	3	0	0	50	286	67310026	0.00837852	1
ROBO2	ROBO2	ROBO2	22183	1224	-17	992152	253526	1621704	7	0	5	1	5	2376794	0.00858648	1
MAP3K13	MAP3K13	MAP3K13	953031	397	36	682864	185318	1278018	6	0	3	34	57	19800508	0.00871641	1
ADAMTSL1	ADAMTSL1	ADAMTSL1	313133	527	-18	1229312	359170	1384152	5	2	5	12	47	15722434	0.00899664	1
RHEB	RHEB	RHEB	660831	196	32	137298	34104	800856	2	0	7	19	37	9729048	0.00923946	1
SDS	SDS	SDS	444479	276	36	228242	70168	301350	4	0	0	14	27	10078418	0.00990054	1
VKORC1L1	VKORC1L1	VKORC1L1	404213	365	30	120932	38122	168168	3	0	0	47	115	30597462	0.0100232	1
SETDB1	SETDB1	SETDB1	1688656	172	31	912772	251468	1504398	8	4	4	37	81	25461478	0.0102119	1
WDR66	WDR66	WDR66	814234	162	38	834274	221480	1362396	9	5	7	9	23	4844042	0.0102857	1
EPHX4	EPHX4	EPHX4	260329	242	1	258230	68992	324576	3	0	2	42	125	28123648	0.0104815	1
FANCL	FANCL	FANCL	197920	617	9	290080	70952	708246	3	0	4	27	83	22414756	0.0105571	1
TM9SF4	TM9SF4	TM9SF4	1055549	262	36	465108	122010	952266	6	2	2	11	29	6776112	0.0106852	1
FAM151A	FAM151A	FAM151A	723136	415	20	399448	126812	434532	4	2	1	20	53	19093046	0.0107518	1
CDK12	CDK12	CDK12	1409087	239	28	1026060	304290	770574	7	1	1	6	9	4659704	0.0108792	1
MARCKSL1	MARCKSL1	MARCKSL1	1478512	210	42	133672	40376	99666	2	0	0	50	147	36986180	0.0109019	1
DCUN1D2	DCUN1D2	DCUN1D2	806605	318	46	191786	45178	406602	3	0	3	29	64	23036860	0.0110275	1
DNAJB3	DNAJB3	DNAJB3	NaN	NaN	NaN	101724	27636	29988	3	0	0	50	286	67261418	0.011261	1
BEST3	BEST3	BEST3	499701	394	14	470890	129752	437766	5	0	1	27	69	20196624	0.0114649	1
GPR151	GPR151	GPR151	377370	463	14	285768	84672	29694	3	0	0	50	120	29730456	0.0116153	1
NDUFS1	NDUFS1	NDUFS1	311488	433	24	519204	144060	1256556	11	1	2	0	3	1400616	0.0116261	1
TOP2A	TOP2A	TOP2A	1220026	191	23	1118082	273126	1089564	11	2	3	14	24	8645854	0.0117524	1
FARSA	FARSA	FARSA	1886809	335	40	361424	102214	466578	4	0	2	50	68	25612692	0.0121706	1
CRYGC	CRYGC	CRYGC	327858	440	13	124950	32928	174930	4	2	0	12	28	7710640	0.0127095	1
H2BFWT	H2BFWT	H2BFWT	439642	NaN	30	119462	38710	103488	3	0	0	2	4	1317512	0.0128118	1
APOA2	APOA2	APOA2	728669	234	37	72520	20090	221970	2	0	0	50	95	34077540	0.0132631	1
GATA3	GATA3	GATA3	182932	675	-2	303996	93198	207564	3	1	1	9	16	4207924	0.0132684	1
SP2	SP2	SP2	1127646	178	25	417186	131418	357210	2	0	0	19	18	13037822	0.0134316	1
MUM1L1	MUM1L1	MUM1L1	48678	NaN	-10	486668	128086	0	3	0	0	12	35	11260494	0.013457	1
ERGIC1	ERGIC1	ERGIC1	502164	179	47	212660	54586	489510	3	1	1	13	18	8380372	0.0136434	1
CD209	CD209	CD209	719851	329	21	287532	77322	751170	5	2	6	2	24	4740554	0.0137245	1
CCR7	CCR7	CCR7	1130946	203	25	260680	76538	224028	2	0	0	18	15	11931108	0.0138521	1
EFNB3	EFNB3	EFNB3	2066943	232	27	226968	78498	365148	2	0	0	5	19	7650958	0.0142073	1
OR52N5	OR52N5	OR52N5	139577	922	2	220794	67032	30282	2	0	0	43	122	21567252	0.0142227	1
SEC14L5	SEC14L5	SEC14L5	635794	302	9	490490	141904	342804	3	0	3	16	45	13899144	0.0144255	1
C4orf17	C4orf17	C4orf17	331308	847	9	257250	69678	460110	3	0	1	19	42	9633498	0.014674	1
NAA10	NAA10	NAA10	2341816	NaN	26	172676	44296	373086	3	0	4	2	13	2660700	0.0148329	1
SPANXN3	SPANXN3	SPANXN3	4577	NaN	-29	102704	24892	144060	3	0	1	2	24	4876676	0.015201	1
PRMT8	PRMT8	PRMT8	227736	768	15	287238	71736	762048	6	2	4	2	14	2409918	0.0154262	1
SYT10	SYT10	SYT10	93167	905	-41	369068	100156	441000	5	0	2	9	14	3153836	0.0154815	1
RPL8	RPL8	RPL8	1454261	384	20	177674	56350	188748	3	0	1	50	136	35717668	0.0155581	1
TMEM27	TMEM27	TMEM27	170317	NaN	28	160524	42042	268716	4	0	0	29	77	19727694	0.0156318	1
KIAA0040	KIAA0040	KIAA0040	NaN	NaN	NaN	70266	17934	0	2	0	0	2	5	1332702	0.0157523	1
PITPNM2	PITPNM2	PITPNM2	1122735	196	44	940800	278124	1118082	10	1	5	11	16	6383328	0.0158702	1
ARID3B	ARID3B	ARID3B	655453	206	59	387492	116718	419244	2	0	0	5	3	3183922	0.0160001	1
CETP	CETP	CETP	842366	125	52	356328	97608	993426	3	0	0	1	4	2490866	0.0163358	1
S100A7	S100A7	S100A7	1140114	279	38	75950	16954	139650	2	0	0	50	87	27077204	0.0166183	1
SLC22A25	SLC22A25	SLC22A25	1852481	572	32	380828	111916	468342	4	1	3	27	66	15898050	0.017069	1
TICAM1	TICAM1	TICAM1	765978	187	52	471576	157290	42042	2	0	0	40	58	21861840	0.017335	1
CNOT3	CNOT3	CNOT3	735613	439	-53	535864	149156	829374	5	3	1	16	35	8998654	0.0176824	1
CHCHD1	CHCHD1	CHCHD1	1009357	191	42	84476	23422	165522	2	0	0	50	115	36140342	0.0178867	1
KCNB1	KCNB1	KCNB1	1002860	392	54	588980	169834	62034	6	0	2	15	52	7391062	0.017904	1
RUNX2	RUNX2	RUNX2	54989	416	8	365834	108094	589764	7	2	2	13	26	5732216	0.0179944	1
NR1H3	NR1H3	NR1H3	1274054	198	38	316148	89572	603876	3	0	1	4	10	2922654	0.0180679	1
E2F5	E2F5	E2F5	99174	1450	3	247744	67130	279300	3	0	2	46	116	21063238	0.0181357	1
MSH6	MSH6	MSH6	488225	587	32	949228	262934	542430	10	1	1	1	2	835352	0.0184274	1
RHBDF2	RHBDF2	RHBDF2	1202221	197	29	602112	173754	587706	3	0	0	5	1	3094742	0.0189374	1
UGT1A3	UGT1A3	UGT1A3	NaN	NaN	NaN	370342	106232	923160	5	1	0	5	12	5210660	0.0189427	1
FRG1	FRG1	FRG1	49764	1059	-15	194432	44002	433944	20	6	19	0	25	477946	0.0190611	1
FIGLA	FIGLA	FIGLA	596622	629	24	154056	45864	117012	5	0	0	19	38	10626042	0.0198128	1
PRUNE2	PRUNE2	PRUNE2	178730	851	-15	2162468	583198	820848	16	2	0	3	6	2735866	0.0203852	1
PIR	PIR	PIR	193887	NaN	37	212562	54684	558012	3	0	0	13	18	6662334	0.0204023	1
LRP1	LRP1	LRP1	2190357	238	60	3254090	858088	4220076	13	4	4	0	8	5078164	0.0208129	1
TACC2	TACC2	TACC2	233439	340	9	2018506	628964	1390326	11	1	4	2	9	3697148	0.0212499	1
HDAC1	HDAC1	HDAC1	1427362	210	43	356230	85652	705306	4	0	2	10	9	6790518	0.0214831	1
PPP1R11	PPP1R11	PPP1R11	1820240	496	30	88102	26264	257544	2	0	1	50	109	30476138	0.0218026	1
IGSF21	IGSF21	IGSF21	55390	692	31	322518	100842	547428	5	0	4	7	27	6700750	0.0224566	1
ARR3	ARR3	ARR3	188610	NaN	39	283416	79086	644742	4	0	0	9	14	6787186	0.0225633	1
SLC22A9	SLC22A9	SLC22A9	1061448	478	28	387492	111720	588882	3	0	3	6	15	5420282	0.0229699	1
PRUNE	PRUNE	PRUNE	1617972	165	35	314776	93884	582120	4	0	2	50	109	35280098	0.0233704	1
OR4K5	OR4K5	OR4K5	431654	854	-49	218442	66738	38514	4	0	0	23	40	6736912	0.0234576	1
C11orf52	C11orf52	C11orf52	437513	221	22	90258	23226	249606	1	0	0	50	95	29468600	0.0236663	1
VEPH1	VEPH1	VEPH1	202651	739	5	622888	161504	978432	5	0	5	15	41	10429062	0.0239046	1
UGT1A8	UGT1A8	UGT1A8	320853	284	24	369656	103978	1812510	2	0	0	2	2	4432736	0.0239094	1
FETUB	FETUB	FETUB	508316	436	45	266854	78596	429534	3	0	1	12	25	9934848	0.0239334	1
CLEC10A	CLEC10A	CLEC10A	1696302	360	24	232456	59192	455700	4	0	3	36	69	18315906	0.0241245	1
WFDC6	WFDC6	WFDC6	1069725	438	36	64190	15484	282534	1	0	2	50	145	33559904	0.0242114	1
UBE2N	UBE2N	UBE2N	380369	364	15	108780	29694	219618	4	3	0	8	31	4480658	0.0243626	1
NAP1L4	NAP1L4	NAP1L4	550048	221	38	283906	65366	953442	3	0	4	50	93	30915276	0.0246457	1
ACTG1	ACTG1	ACTG1	3582152	268	26	261268	76244	220794	2	0	0	50	59	22922396	0.0248354	1
ADAM7	ADAM7	ADAM7	56052	741	6	557228	133672	1184232	3	0	0	3	1	2887766	0.024862	1
TTLL5	TTLL5	TTLL5	415501	540	40	917966	249214	1998612	6	1	7	14	35	9880752	0.0250484	1
UBTFL1	UBTFL1	UBTFL1	NaN	NaN	NaN	281652	65562	36750	5	0	1	2	6	1417080	0.025108	1
DDX27	DDX27	DDX27	886628	261	50	573888	153174	1022238	4	0	3	21	51	18014458	0.0251698	1
TRAK1	TRAK1	TRAK1	313554	321	29	750876	221088	1088682	5	0	4	10	42	7816578	0.0254022	1
ZBTB4	ZBTB4	ZBTB4	1906324	206	33	660226	236474	142296	4	1	0	8	12	3411380	0.0255865	1
DFFA	DFFA	DFFA	829921	392	32	236866	68894	360150	2	1	0	33	75	27021148	0.0259648	1
C16orf70	C16orf70	C16orf70	1093307	150	47	310660	80066	1032234	2	3	1	50	71	33252576	0.0261596	1
EPHB1	EPHB1	EPHB1	74866	856	9	691880	194530	914046	8	2	2	30	92	20858516	0.026557	1
C15orf40	C15orf40	C15orf40	452169	683	19	239316	65268	300468	2	1	0	4	2	1396402	0.0266314	1
AURKAIP1	AURKAIP1	AURKAIP1	1736268	273	28	136808	44002	45864	2	0	0	50	68	25891698	0.0272853	1
PPARA	PPARA	PPARA	536661	179	24	331338	89376	317226	3	0	1	50	138	39727828	0.0274886	1
SPATA21	SPATA21	SPATA21	813996	191	40	332808	94668	569478	5	0	3	50	79	24203060	0.0276212	1
FBXW2	FBXW2	FBXW2	645088	212	21	323008	85358	344274	3	0	1	15	15	7764638	0.0276564	1
SLC25A5	SLC25A5	SLC25A5	617823	NaN	30	205898	61348	239904	404	240	94	0	334	301252	0.0277242	1
FXYD4	FXYD4	FXYD4	388267	387	-2	70658	16954	407778	1	0	1	13	30	8704360	0.0279278	1
ATP5J2	ATP5J2	ATP5J2	1327454	288	60	78204	17640	285180	2	1	0	23	23	11648182	0.0279994	1
C11orf53	C11orf53	C11orf53	209532	617	16	161700	50862	202272	2	0	1	12	17	4406962	0.0282467	1
LRMP	LRMP	LRMP	250089	700	17	367892	93100	929040	4	0	1	3	3	2515170	0.0287007	1
HYDIN	HYDIN	HYDIN	592186	723	1	3625216	995582	2663346	32	13	6	1	23	4974186	0.0287281	1
DNTT	DNTT	DNTT	780047	804	30	366618	94962	817614	6	0	2	2	3	1324568	0.028754	1
SLC39A12	SLC39A12	SLC39A12	94785	360	-9	489804	134652	683550	6	2	2	8	21	5685470	0.0288255	1
DPAGT1	DPAGT1	DPAGT1	1390854	195	58	285278	84868	562422	2	0	2	50	68	27347390	0.0288557	1
OPN5	OPN5	OPN5	173532	829	-4	249214	71540	417774	3	0	1	2	3	1483230	0.0291595	1
ACSS2	ACSS2	ACSS2	1004645	205	44	512540	139258	1111320	6	2	5	5	11	3304266	0.0295281	1
NEUROD1	NEUROD1	NEUROD1	210899	380	17	246960	69090	93492	3	0	1	14	35	5683314	0.0297877	1
KRTAP4-7	KRTAP4-7	KRTAP4-7	NaN	NaN	NaN	108976	28616	16170	3	0	0	50	286	67248580	0.0300064	1
LGALS2	LGALS2	LGALS2	991778	176	51	96824	24598	166110	2	0	2	24	48	12718440	0.0302359	1
ACTL8	ACTL8	ACTL8	249962	416	27	250390	75656	66738	3	0	0	9	33	7301980	0.0302905	1
SERPINI1	SERPINI1	SERPINI1	145987	567	-12	298704	73206	427476	3	0	1	5	19	7563150	0.0305424	1
JAZF1	JAZF1	JAZF1	292385	474	14	172872	47040	248724	2	0	0	3	2	1002246	0.0307888	1
UFSP1	UFSP1	UFSP1	1339207	433	48	95648	30478	132888	2	0	0	12	26	7898702	0.0308489	1
HPCA	HPCA	HPCA	1019374	232	15	139846	34790	84966	2	0	0	50	98	32381454	0.0312435	1
CD9	CD9	CD9	2261351	277	32	168070	42140	377202	4	0	2	50	67	26994590	0.0313427	1
BCL6B	BCL6B	BCL6B	1696302	360	24	329182	103586	371322	2	0	1	11	17	4484284	0.0316028	1
LACRT	LACRT	LACRT	615189	494	31	99960	28518	374850	4	1	0	3	14	2023210	0.0318067	1
SPP1	SPP1	SPP1	445914	367	8	229516	55370	291942	3	0	1	17	48	12296648	0.0320896	1
ZNF791	ZNF791	ZNF791	1975767	409	1	413364	99078	317520	3	1	1	50	139	31370780	0.0322217	1
LARP1	LARP1	LARP1	549658	179	27	722946	198450	1089270	8	0	5	17	50	12688746	0.0323334	1
PPDPF	PPDPF	PPDPF	1262904	298	54	81438	23520	59388	2	0	0	50	95	30205952	0.0326054	1
PRCC	PRCC	PRCC	1649536	208	53	336336	104664	470106	6	0	0	0	0	574770	0.032684	1
NLRX1	NLRX1	NLRX1	1258103	195	57	688254	231378	586824	2	1	0	50	95	36953938	0.0327745	1
BAX	BAX	BAX	1927185	211	43	176792	53116	231672	1	0	1	50	53	26967248	0.0328031	1
GNB1	GNB1	GNB1	1492510	229	26	245000	67522	433356	5	1	2	14	27	8116262	0.0328902	1
PLAC1	PLAC1	PLAC1	268956	NaN	39	148862	40180	162582	2	0	0	50	100	33957588	0.0329068	1
HIST1H2BE	HIST1H2BE	HIST1H2BE	398813	636	53	86044	26558	46452	1	0	0	39	84	18548068	0.0332513	1
MYOM1	MYOM1	MYOM1	593610	424	50	1207262	323302	1420608	5	3	1	12	16	7100884	0.033317	1
OR2J3	OR2J3	OR2J3	155147	738	1	209230	65660	37632	4	0	0	37	105	23136036	0.0338152	1
SLC23A2	SLC23A2	SLC23A2	476336	464	37	456582	134064	996954	7	1	1	4	5	2367386	0.0341667	1
CPNE1	CPNE1	CPNE1	1423559	169	53	433552	122402	726474	3	0	2	50	70	31908114	0.0341673	1
CCDC66	CCDC66	CCDC66	178940	477	24	694722	164052	846426	8	0	0	2	1	1898162	0.0341821	1
MRPL24	MRPL24	MRPL24	1649536	208	53	154056	43806	411600	3	1	2	5	11	3335430	0.0344034	1
FUS	FUS	FUS	1250318	351	26	379456	101822	896112	2	0	5	26	50	16735166	0.0346493	1
USP6	USP6	USP6	1391000	384	20	1009988	264796	1967154	9	2	3	4	8	3292506	0.0347959	1
FANCC	FANCC	FANCC	165520	457	38	399154	110348	1509984	3	1	4	2	9	3364634	0.0348065	1
AP1S1	AP1S1	AP1S1	1044715	199	39	115836	29106	109956	1	0	0	50	77	24696294	0.0352044	1
GIP	GIP	GIP	793101	174	29	110642	31066	164934	2	2	1	10	52	7706328	0.0352342	1
GPR182	GPR182	GPR182	2103486	286	26	270578	87808	70266	2	0	0	50	97	33818428	0.0358954	1
JAK3	JAK3	JAK3	1216364	212	37	782040	237258	754110	7	1	0	5	5	2563092	0.0359816	1
EBP	EBP	EBP	726793	NaN	2	161112	47334	185808	3	0	1	50	96	31803744	0.0360204	1
ABHD2	ABHD2	ABHD2	639252	388	22	304682	81634	995190	4	1	5	12	40	12243532	0.0360347	1
KSR1	KSR1	KSR1	171783	444	-9	539588	154546	1063692	4	0	1	2	6	3755850	0.0361329	1
BTRC	BTRC	BTRC	649315	421	27	434532	116424	895230	3	1	0	1	1	1844360	0.0361402	1
OR8D4	OR8D4	OR8D4	89099	736	-8	213738	63504	22932	3	0	0	27	93	16826110	0.036591	1
CPXM1	CPXM1	CPXM1	796251	438	41	512736	151410	511854	3	1	1	21	44	12585356	0.0367658	1
CERCAM	CERCAM	CERCAM	1928973	188	64	414344	124852	551250	4	0	0	24	37	17896858	0.0368502	1
BTG2	BTG2	BTG2	574553	420	26	110054	31948	47922	2	0	0	50	103	31831282	0.0368535	1
NPC2	NPC2	NPC2	749329	384	31	110250	28518	539490	1	0	1	13	28	10275888	0.036932	1
LRRC43	LRRC43	LRRC43	808864	187	12	453054	140532	680022	5	0	3	50	112	31579324	0.0371447	1
ATL3	ATL3	ATL3	1058363	170	50	390040	102116	847308	4	1	2	50	80	28895006	0.0371764	1
LETM1	LETM1	LETM1	851373	239	44	517832	150136	725886	6	0	4	15	19	8204952	0.0372322	1
CDH24	CDH24	CDH24	1261207	185	41	554092	182084	519204	3	0	1	8	24	6382642	0.0374589	1
ICAM2	ICAM2	ICAM2	1455216	404	25	190904	57232	166404	3	0	0	11	35	10508540	0.0378622	1
TBC1D29	TBC1D29	TBC1D29	488195	329	28	106428	32046	549192	2	0	3	7	17	8359204	0.0379224	1
CR1L	CR1L	CR1L	386490	361	13	406798	109466	1358574	6	0	8	18	74	16610510	0.0379697	1
LGALS3	LGALS3	LGALS3	801045	143	47	195314	57526	307524	2	0	0	48	82	32886546	0.0383334	1
ZNF626	ZNF626	ZNF626	222609	1011	-67	391314	94962	336042	5	0	6	19	38	4679500	0.0383894	1
CSTA	CSTA	CSTA	534078	602	44	71540	18130	224322	1	0	1	11	24	5783960	0.0386635	1
ECM1	ECM1	ECM1	1532790	163	43	379946	107800	690312	2	1	2	31	70	20395858	0.039136	1
AHSP	AHSP	AHSP	826452	688	-17	73402	19796	100254	1	0	1	35	85	15525454	0.0391628	1
UBE2G1	UBE2G1	UBE2G1	1040590	292	26	124852	31850	627102	1	0	2	50	108	31914974	0.0392213	1
EPHB6	EPHB6	EPHB6	284406	645	18	699132	220794	771456	5	5	4	6	21	4145302	0.0396104	1
CBX8	CBX8	CBX8	633863	209	31	263816	85456	266658	2	1	2	11	22	5242314	0.039864	1
KIR3DL2	KIR3DL2	KIR3DL2	987531	620	-23	319088	93100	399840	132	45	0	0	45	492940	0.0398949	1
ZBTB3	ZBTB3	ZBTB3	2405109	248	44	380926	127400	99078	3	0	1	44	64	22925042	0.0399471	1
DSN1	DSN1	DSN1	794301	231	64	261464	65170	614754	3	0	0	4	5	2859052	0.0399699	1
BSCL2	BSCL2	BSCL2	2425755	248	51	324478	96236	510678	2	1	0	12	23	6980932	0.0400601	1
TCF23	TCF23	TCF23	1214097	238	50	144746	48412	141414	5	0	1	50	138	38760078	0.0405431	1
SRP72	SRP72	SRP72	662749	594	27	489608	124852	878472	4	1	1	17	19	6888126	0.0406536	1
LRRC30	LRRC30	LRRC30	38085	336	-37	202958	63112	35574	4	0	0	2	2	947856	0.0407357	1
NTRK1	NTRK1	NTRK1	1505782	208	45	603582	179928	2067114	6	2	4	10	14	6631660	0.04086	1
AIM1L	AIM1L	AIM1L	1021101	217	22	438354	124656	1088682	6	2	0	4	4	2529772	0.0412752	1
PRB2	PRB2	PRB2	175992	673	-18	274302	97608	214326	18	3	4	0	7	311934	0.0413964	1
TNFAIP8	TNFAIP8	TNFAIP8	305890	296	55	143178	34692	34104	2	0	0	50	127	32541978	0.041583	1
HCRTR2	HCRTR2	HCRTR2	27686	676	-13	311542	88004	340452	3	0	0	3	10	5963986	0.041668	1
DUSP10	DUSP10	DUSP10	37303	599	2	332122	97412	217560	4	0	3	7	17	3010560	0.0419008	1
GBA	GBA	GBA	1574928	194	45	379260	108486	500976	4	0	3	31	52	18132548	0.042016	1
ABI3BP	ABI3BP	ABI3BP	459170	548	-1	778806	210798	1304478	5	0	10	7	38	6137838	0.0421163	1
DHRS4L2	DHRS4L2	DHRS4L2	984811	442	23	162876	50862	406602	2	1	5	3	23	2382086	0.0425561	1
EFNA3	EFNA3	EFNA3	1696720	214	44	167188	48902	160230	1	0	0	48	76	27751836	0.0425574	1
KRT28	KRT28	KRT28	836683	269	-10	326046	92904	414246	5	1	0	24	35	12031852	0.042591	1
CRTAC1	CRTAC1	CRTAC1	530090	369	12	475888	124460	631512	3	0	0	13	22	9187402	0.0427164	1
SHROOM4	SHROOM4	SHROOM4	36907	NaN	11	1033900	293804	300174	5	1	2	10	34	11168668	0.0427283	1
RGL3	RGL3	RGL3	1255985	265	32	499114	155036	901992	3	0	0	6	4	4762800	0.042744	1
PCDHGA2	PCDHGA2	PCDHGA2	662513	568	2	635236	204134	939918	6	0	0	4	2	5547584	0.0428821	1
ZFP36	ZFP36	ZFP36	1579611	230	36	211582	78596	131712	2	0	0	50	64	25305462	0.0430883	1
GSTO2	GSTO2	GSTO2	293891	376	8	174930	46158	411894	3	0	0	2	0	921102	0.0434616	1
LILRB1	LILRB1	LILRB1	978578	625	-1	456092	136318	663852	116	66	58	1	198	1410710	0.0435337	1
C10orf2	C10orf2	C10orf2	1020226	247	40	468342	145530	483336	3	0	0	12	12	6490638	0.0438133	1
BIRC5	BIRC5	BIRC5	683401	191	24	148666	32732	222264	1	0	0	35	71	23690520	0.0438838	1
IAPP	IAPP	IAPP	NaN	NaN	NaN	62916	18816	121716	2	0	0	50	286	67344326	0.0439937	1
OR52R1	OR52R1	OR52R1	66543	987	-3	212268	66150	79086	3	0	1	14	39	8457008	0.0442768	1
STAT4	STAT4	STAT4	529053	318	19	551152	136220	1433838	8	1	2	4	20	5817280	0.044418	1
DPP8	DPP8	DPP8	620582	187	39	650328	166110	1297716	7	1	6	18	36	9445142	0.0445212	1
RPTN	RPTN	RPTN	486922	468	25	565656	129066	170520	17	0	1	8	30	5561794	0.0447608	1
TAZ	TAZ	TAZ	2277674	NaN	40	216678	53508	426300	2	1	1	50	51	21869092	0.0448336	1
AHCTF1	AHCTF1	AHCTF1	422581	405	4	1605730	443450	1697556	11	3	5	21	48	14401590	0.0448527	1
ANXA13	ANXA13	ANXA13	492587	192	12	261072	68208	886704	4	2	7	10	34	5370988	0.0448969	1
CUL2	CUL2	CUL2	209586	319	7	553896	127596	900228	3	1	3	6	7	3646384	0.0449974	1
FAM78A	FAM78A	FAM78A	745091	213	50	195412	56252	79968	1	0	0	50	62	25714906	0.0450505	1
NUF2	NUF2	NUF2	130027	852	-9	346332	79086	787920	5	2	2	7	30	6068552	0.0453793	1
GSTM5	GSTM5	GSTM5	927739	201	22	163170	38808	490980	2	0	1	50	92	26334364	0.0455095	1
DDR1	DDR1	DDR1	2223866	223	25	635138	196294	900522	3	1	0	31	35	19594022	0.0455411	1
TIMP3	TIMP3	TIMP3	259538	398	-69	152292	39396	342804	2	0	0	1	0	502838	0.0456488	1
RAB40C	RAB40C	RAB40C	1115707	213	39	199332	56448	231966	2	0	0	50	71	25661300	0.0459217	1
NFE2L3	NFE2L3	NFE2L3	910990	445	39	478338	138180	190512	3	0	0	50	80	28602966	0.046014	1
JAKMIP2	JAKMIP2	JAKMIP2	102729	642	-4	592018	145628	1459710	4	0	0	7	6	6093248	0.0460691	1
TXNDC5	TXNDC5	TXNDC5	748889	288	10	304486	88592	520086	2	0	0	3	8	2861110	0.0463495	1
IL25	IL25	IL25	1220624	456	31	125342	36064	173460	1	1	0	50	157	35395052	0.0465092	1
SCN3B	SCN3B	SCN3B	681725	451	6	155918	41650	333396	4	0	1	16	37	10233552	0.0466611	1
EFS	EFS	EFS	1220624	456	31	369166	132398	291942	2	1	1	27	57	18842852	0.0470038	1
C9orf78	C9orf78	C9orf78	600401	187	44	213640	52136	507150	3	0	0	1	0	693350	0.0471963	1
MSH5	MSH5	MSH5	2509866	183	32	606816	173754	1355046	4	2	0	11	14	9792454	0.0473262	1
FCER1A	FCER1A	FCER1A	285980	737	-6	187082	46354	371616	2	0	3	10	59	10794210	0.0475065	1
KRT9	KRT9	KRT9	1494501	323	11	432082	127106	435708	2	1	3	50	120	32856460	0.0478106	1
PIH1D1	PIH1D1	PIH1D1	2173457	290	44	208642	58016	503622	2	1	2	14	26	7119406	0.0479991	1
APOF	APOF	APOF	2869106	184	52	220598	69580	115248	4	0	2	2	4	883862	0.0481477	1
POLR2I	POLR2I	POLR2I	978272	326	6	95844	21756	305172	1	0	2	32	87	17218600	0.0483078	1
HLA-B	HLA-B	HLA-B	2552688	347	28	254506	74480	266364	4	0	1	15	53	11956686	0.0484646	1
RNASEK	RNASEK	RNASEK	1696302	360	24	70854	18816	250488	2	0	0	11	17	4484284	0.0486109	1
TMEM79	TMEM79	TMEM79	2266205	211	33	262640	89278	212562	1	1	0	50	44	26903646	0.0487207	1
FAM96A	FAM96A	FAM96A	740524	234	48	116130	30576	257838	3	0	1	10	12	5815026	0.048894	1
GRK1	GRK1	GRK1	785061	NaN	36	228634	63896	106134	3	0	1	50	93	29019858	0.0490636	1
HIST1H2BA	HIST1H2BA	HIST1H2BA	272695	635	29	87514	25970	169344	1	0	0	4	6	3034472	0.0491088	1
TROVE2	TROVE2	TROVE2	288840	433	-13	398958	103194	640038	4	2	0	32	54	16774562	0.04916	1
TFPI2	TFPI2	TFPI2	228127	480	-12	169736	43708	265482	2	0	1	50	113	31104514	0.0491732	1
REG4	REG4	REG4	415110	581	26	172284	43806	413070	2	0	1	2	9	2743412	0.0492906	1
SULT6B1	SULT6B1	SULT6B1	545763	253	35	196686	45570	411894	5	0	3	30	86	19710544	0.0494172	1
LRRIQ3	LRRIQ3	LRRIQ3	58597	1188	-18	450408	108486	372792	3	0	0	5	3	1699516	0.049603	1
EPHX1	EPHX1	EPHX1	925960	168	8	324086	87514	455406	4	0	1	22	28	8305892	0.0499419	1
